# Supplementary material for: CDKL1 variants affecting ciliary formation predispose to thoracic aortic aneurysm and dissection
Source: J Clin Invest. 2025 Oct 7;135(23):e186287. doi: 10.1172/JCI186287 (PMC12646653; doi:10.1172/JCI186287)
Supplement: Supplemental table 3 [file jci-135-186287-s233.xlsx]

## Sheet: Info
Information:
Abundances and t-Tests		Raw File Annotation
This table includes protein abundance information as well as Students T-testing results, including empty vector control (EGFP control) vs CDKL1WT, CDKL1Lys33Arg vs CDKL1WT, CDKL1Thr135Met vs CDKL1WT, CDKL1Cys143Arg vs CDKL1WT, and CDKL1Ser206Leu vs CDKL1WT.		Annotations of Raw Files uploaded in PRIDE
Protein abundances were normalized to the abundance of GFP in Proteome Discoverer and subsequently log2 transformed. Values can be found under Protein Abundance. After our quality check a Student's T-test was performed (based on ≥2 valid values per annotated phenotype, min. requirement for Student's T-test). P-vales, q-values and mean differences in the log2 scale can be found under Student's T-t…
Legend Student's T-test:
p-value	Log2 difference
p-Value significant between (p-value <0.05)	Log 2 difference < 0.58. The Protein is at least 1.5 times higher abundant in the first testing group
q-Value significant between (q-value <0.05)	Log 2 difference > -0.58. The Protein is at least 1.5 times higher abundant in the second testing group

## Sheet: Abundances and t-Tests
Protein information			Protein Abundance												Students T-Testing - EGFP-Control vs EGFP-CDKL1WT			Students T-Testing - EGFP-CDKL1Lys33Arg vs EGFP-CDKL1WT			Students T-Testing - EGFP-CDKL1Thr135Met vs EGFP-CDKL1WT			Students T-Testing - EGFP-CDKL1Cys143Arg vs EGFP-CDKL1WT			Students T-Testing - EGFP-CDKL1Ser206Leu vs EGFP-CDKL1WT
Protein IDs	Protein Names	Gene Names	EV_1	WT_1	Lys33Arg_1	Thr135Met_1	Cys143Arg_1	Ser206Leu_1	EV_2	WT_2	Lys33Arg_2	Thr135Met_2	Cys143Arg_2	Ser206Leu_2	p-value between EGFP-Control and EGFP-CDKL1WT	q-value between EGFP-Control and EGFP-CDKL1WT	Log2 mean difference between EGFP-Control and EGFP-CDKL1WT	p-value between EGFP-CDKL1Lys33Arg and EGFP-CDKL1WT	q-value between EGFP-CDKL1Lys33Arg and EGFP-CDKL1WT	Log2 mean difference between EGFP-CDKL1Lys33Arg and EGFP-CDKL1WT	p-value between EGFP-CDKL1Thr135Met and EGFP-CDKL1WT	q-value between EGFP-CDKL1Thr135Met and EGFP-CDKL1WT	Log2 mean difference between EGFP-CDKL1Thr135Met and EGFP-CDKL1WT	p-value between EGFP-CDKL1Cys143Arg and EGFP-CDKL1WT	q-value between EGFP-CDKL1Cys143Arg and EGFP-CDKL1WT	Log2 mean difference between EGFP-CDKL1Cys143Arg and EGFP-CDKL1WT	p-value between EGFP-CDKL1Ser206Leu and EGFP-CDKL1WT	q-value between EGFP-CDKL1Ser206Leu and EGFP-CDKL1WT	Log2 mean difference between EGFP-CDKL1Ser206Leu and EGFP-CDKL1WT
P04264	Keratin. type II cytoskeletal 1	KRT1	31.4673	30.8274	31.4093	30.512	31.7367	31.6954	31.3398	30.6593	30.8178	30.485	31.4406	31.8583	0.0245824	0.0762543	0.660202	0.35178	0.635371	0.370153	0.102554	1	-0.244841	0.03825	0.134846	0.845288	0.0125774	0.0166829	1.0335
P35527	Keratin. type I cytoskeletal 9	KRT9	29.7611	29.1751	29.6598	28.7909	30.1892	30.0457	29.9635	28.9803	29.1768	28.6022	29.7807	30.1388	0.030571	0.0858367	0.78466	0.321016	0.630205	0.340573	0.106654	1	-0.381124	0.0569387	0.156384	0.90727	0.0111302	0.0178824	1.01455
Q00532	Cyclin-dependent kinase-like 1	CDKL1	29.6943	34.6419	34.6841	34.6124	34.5128	34.511	27.3338	34.4624	34.3337	34.5394	34.3309	34.506	0.036349	0.0978655	-6.03806	0.84656	0.886389	-0.0432224	0.828914	1	0.023798	0.415218	0.40739	-0.130255	0.675105	0.38396	-0.0436268
P35908	Keratin. type II cytoskeletal 2 epidermal	KRT2	29.5442	29.1673	29.7804	28.5832	29.7085	30.0026	29.0582	28.8573	29.114	28.8996	29.8368	30.3425	0.421687	0.373284	0.288942	0.358205	0.639163	0.434943	0.345864	1	-0.27088	0.0453903	0.140345	0.76035	0.0371263	0.0421304	1.1603
O14646	Chromodomain-helicase-DNA-binding protein 1	CHD1	21.6768	28.924	28.0374	28.727	27.8925	23.9535	21.0301	28.8114	27.9024	26.7325	27.8646	23.2615	0.00190246	0.161778	-7.51427	0.00945028	0.788	-0.897757	0.372653	1	-1.13793	0.00342166	0.0944615	-0.989139	0.00441137	0.007125	-5.26018
P0DMV9	Heat shock 70 kDa protein 1B	HSPA1B	25.9598	30.364	30.6155	30.0746	30.908	32.0393	25.0487	29.4823	30.2962	29.9643	30.5219	32.3115	0.0199678	0.0716821	-4.41889	0.373679	0.655263	0.532735	0.848512	1	0.0962934	0.241651	0.27425	0.791797	0.0394947	0.0432	2.25227
Q9UQ35	Serine/arginine repetitive matrix protein 2	SRRM2	23.3401	28.5115	28.2203	27.4901	28.9787	25.0254	21.6834	27.937	27.9029	27.4313	29.0073	24.6689	0.022754	0.0786173	-5.7125	0.669205	0.772694	-0.162683	0.118175	1	-0.763599	0.116107	0.202156	0.768691	0.00987218	0.0129362	-3.37716
P13645	Keratin. type I cytoskeletal 10	KRT10	30.2522	30.2116	30.5213	29.6672	30.4401	30.6875	29.9499	29.8781	29.8859	29.6553	30.8682	31.0086	0.826118	0.720126	0.0561934	0.701502	0.787145	0.1587	0.148208	1	-0.383637	0.153815	0.212379	0.609261	0.0739704	0.0602214	0.803186
P08238	Heat shock protein HSP 90-beta	HSP90AB1	25.2976	29.0966	30.3596	28.593	30.6581	32.1346	25.9272	27.9667	29.3575	27.9585	30.3046	32.5895	0.0457374	0.101028	-2.91931	0.220975	0.610838	1.32684	0.731003	1	-0.255916	0.0811282	0.171901	1.94965	0.0243595	0.0286052	3.83035
Q13428	Treacle protein	TCOF1	23.3295	28.5565	28.3077	28.0737	24.2773	24.5707	21.4692	28.592	27.0834	27.8348	23.4463	24.1645	0.0219536	0.0777215	-6.1749	0.287814	0.626004	-0.87866	0.0358985	1	-0.620002	0.00769858	0.111484	-4.71243	0.00234102	0	-4.20663
P07900	Heat shock protein HSP 90-alpha	HSP90AA1	23.3925	27.5631	28.6495	26.7961	28.8267	30.3185	23.4622	26.2572	27.6497	26.0078	28.7716	31.0651	0.0334877	0.0948517	-3.48285	0.270751	0.627513	1.23944	0.573746	1	-0.508245	0.101759	0.193275	1.88894	0.0373545	0.0419027	3.78162
P11142	Heat shock cognate 71 kDa protein	HSPA8	25.1771	29.1833	29.3915	28.8176	29.5966	30.9254	25.7263	27.8087	28.7948	28.3211	29.1107	31.3422	0.0543346	0.0976503	-3.04433	0.509046	0.71236	0.597155	0.929205	1	0.073348	0.360468	0.36435	0.857631	0.0667946	0.0579535	2.63776
GFP	Green Fluorescent Protein	GFP	33.37	33.37	33.37	33.37	33.37	33.37	33.37	33.37	33.37	33.37	33.37	33.37	1	0.99946	0	1	0.999276	0	1	0.999567	0	1	0.999745	0	1	0.999298	0
O00267	Transcription elongation factor SPT5	SUPT5H	21.644	27.3589	26.1642	28.0388	23.9462	22.9462	20.1287	27.371	26.8117	27.2457	23.6241	23.2225	0.0134032	0.0511238	-6.47861	0.113553	0.570764	-0.877006	0.55677	1	0.277318	0.00202074	0.112	-3.57978	0.0010417	0	-4.28059
O75643	U5 small nuclear ribonucleoprotein 200 kDa helicase	SNRNP200	21.1435	26.2201	25.9206	25.8736	26.0855	24.6447	22.3334	26.6296	25.8338	23.202	25.2838	25.0566	0.0175514	0.0539259	-4.68641	0.120249	0.563671	-0.547651	0.297401	1	-1.88706	0.241814	0.273427	-0.740189	0.0323793	0.0383423	-1.57423
P30414	NK-tumor recognition protein;Putative peptidyl-prolyl cis-trans isomerase	NKTR	20.0892	26.7545	26.8858	26.1896	25.9403	23.8564	19.6775	26.4556	26.2751	25.5186	25.2972	22.3583	0.0014289	0.242667	-6.72169	0.948886	0.964514	-0.0246038	0.177579	1	-0.750942	0.108592	0.204697	-0.986322	0.0445284	0.0424706	-3.49769
P13647	Keratin. type II cytoskeletal 5	KRT5	27.3586	26.7515	27.3044	26.5127	27.446	27.6655	27.2532	26.6131	26.5587	26.3036	27.6665	27.7778	0.0188969	0.0685634	0.623609	0.578485	0.737386	0.249268	0.16035	1	-0.274126	0.0214686	0.106462	0.873957	0.00727098	0.0138182	1.03935
P02538	Keratin. type II cytoskeletal 6A	KRT6A	26.4561	25.5004	25.6051	25.3747	26.0054	26.1511	25.3939	25.1284	25.107	24.9175	26.8033	26.7136	0.391278	0.350886	0.610592	0.905647	0.928531	0.0416632	0.625557	1	-0.168296	0.131646	0.201233	1.08996	0.0801836	0.0631714	1.11795
P35749	Myosin-11	MYH11	23.4431	23.1883	23.4069	22.8106	23.6197	24.1542	23.7038	23.4243	24.2353	23.7973	24.756	26.1005	0.268071	0.258131	0.267138	0.354455	0.635955	0.514817	0.996727	1	-0.00234795	0.268081	0.297957	0.881532	0.204339	0.120686	1.82106
P04259	Keratin. type II cytoskeletal 6B	KRT6B	23.7385	22.7835	22.9563	22.4681	23.1879	22.9805	23.0109	22.4462	22.4118	21.9348	23.7396	23.7441	0.198588	0.212924	0.759821	0.849041	0.890766	0.0691643	0.320353	1	-0.413423	0.119603	0.203137	0.848872	0.215225	0.124449	0.747408
Q9UHB7	AF4/FMR2 family member 4	AFF4	20.201	26.5125	26.2368	26.2595	25.0948	21.8556	19.6079	25.8851	25.1826	25.4485	24.4967	21.8736	0.00467028	0.0629744	-6.2944	0.50885	0.713278	-0.489109	0.570528	1	-0.344799	0.0836211	0.174761	-1.40303	0.00520128	0.00608	-4.33421
Q6P2Q9	Pre-mRNA-processing-splicing factor 8	PRPF8	20.808	26.2683	25.8852	25.8663	26.1412	24.4861	21.2525	26.8804	25.9834	22.5104	25.5308	25.1393	0.0046224	0.0646316	-5.54409	0.17495	0.591318	-0.640047	0.296752	1	-2.38603	0.2297	0.270623	-0.738345	0.0589038	0.0529717	-1.76164
P02533	Keratin. type I cytoskeletal 14	KRT14	27.2589	26.5211	26.8949	25.9454	27.206	27.2211	26.5165	26.1178	26.2974	26.1203	27.4428	27.835	0.310786	0.282555	0.56827	0.522855	0.717919	0.276752	0.32216	1	-0.286583	0.0501007	0.148305	1.005	0.0812305	0.0645694	1.20862
P02768	Serum albumin	ALB	28.9835	29.2813	29.2674	28.1997	29.3814	30.2903	30.2003	28.1393	28.6239	28.2827	29.0138	30.2346	0.401482	0.360611	0.881584	0.753938	0.815424	0.235306	0.498664	1	-0.469131	0.501921	0.473583	0.487282	0.113111	0.0730478	1.55211
P21333	Filamin-A	FLNA	22.8359	22.4207	24.4249	21.7313	24.0347	25.1899	23.3328	23.0624	23.9955	23.2904	24.6266	26.1975	0.487176	0.420873	0.342808	0.0626692	0.61	1.46869	0.810051	1	-0.230653	0.067857	0.158966	1.58914	0.0385823	0.0415657	2.95215
P07437	Tubulin beta chain	TUBB	24.5582	26.3109	27.4122	26.2202	27.2867	29.6483	24.9394	25.6047	26.8215	25.5573	27.1944	29.7164	0.094772	0.129754	-1.20897	0.128122	0.569718	1.15905	0.899718	1	-0.0690346	0.0691756	0.158419	1.28278	0.00895134	0.0105231	3.72459
Q9H307	Pinin	PNN	22.8389	28.1236	28.6425	27.5646	28.1981	25.4223	21.4849	27.9558	27.6748	27.7877	28.3801	23.8396	0.0132036	0.0531485	-5.87776	0.83123	0.880331	0.118914	0.121225	1	-0.363529	0.181593	0.227285	0.249401	0.050412	0.0458976	-3.40875
Q93008	Probable ubiquitin carboxyl-terminal hydrolase FAF-X	USP9X	18.9992	25.6482	25.5674	25.5644	25.5192	26.1625	21.5768	25.3653	25.1645	21.6144	25.3539	26.2317	0.0565385	0.0965153	-5.21877	0.624975	0.736473	-0.14081	0.435027	1	-1.91737	0.70979	0.679182	-0.0702524	0.0417251	0.0415595	0.690335
P08779	Keratin. type I cytoskeletal 16	KRT16	25.2889	24.0298	23.8729	23.5138	24.622	23.8104	24.646	23.0456	23.4098	23.1391	24.8354	24.9772	0.135504	0.161479	1.42977	0.86643	0.89799	0.103664	0.727165	1	-0.21119	0.141722	0.213418	1.19103	0.378578	0.190402	0.85611
P68371	Tubulin beta-4B chain	TUBB4B	20.8409	22.8611	23.7009	21.7679	23.276	25.7157	21.5972	21.7436	22.8919	21.5348	23.2852	25.8718	0.249569	0.242493	-1.08334	0.286298	0.629613	0.994006	0.372197	1	-0.651045	0.222102	0.261569	0.978216	0.0251306	0.0296318	3.49137
Q9UPW5	Cytosolic carboxypeptidase 1	AGTPBP1	17.9553	25.1805	25.106	25.234	21.9254	19.719	15.6639	25.2693	24.4422	24.2836	20.2974	20.5937	0.0180615	0.0628489	-8.41529	0.310503	0.640127	-0.450795	0.431771	1	-0.466067	0.0371002	0.130734	-4.11347	0.00743832	0.0131538	-5.06854
Q96EB6	NAD-dependent protein deacetylase sirtuin-1;SirtT1 75 kDa fragment	SIRT1	17.2098	25.832	26.2164	25.3863	26.569	23.7972	17.8107	24.7731	25.3839	24.7383	26.4591	21.6725	0.00604849	0.0529455	-7.79233	0.536931	0.723956	0.497642	0.736072	1	-0.240215	0.150629	0.213199	1.21151	0.162997	0.105071	-2.56769
P78371	T-complex protein 1 subunit beta	CCT2	21.5795	29.4238	29.005	29.4442	28.8864	29.5631	22.3801	28.3222	28.2848	27.9417	28.0024	29.2548	0.00961586	0.0567273	-6.8932	0.76197	0.823985	-0.228077	0.86458	1	-0.180058	0.605657	0.55935	-0.428564	0.447649	0.223491	0.53594
Q9BVA1	Tubulin beta-2B chain	TUBB2B	18.0305	18.5994	19.9039	17.9902	19.1797	20.9751	15.5298	16.5364	19.2465	17.5886	19.7749	22.5914	0.675012	0.556916	-0.787743	0.204885	0.616584	2.00729	0.8526	1	0.221477	0.217287	0.258298	1.90936	0.084557	0.0654887	4.21534
Q13885	Tubulin beta-2A chain	TUBB2A	20.5341	20.047	21.5178	20.1013	21.5099	22.9499	19.5267	19.7212	20.8864	19.9692	21.484	23.489	0.808286	0.696128	0.146243	0.0655888	0.603733	1.318	0.480567	1	0.151119	0.0101101	0.114286	1.61278	0.00879839	0.0108571	3.33529
Q9Y4B6	Protein VPRBP	VPRBP	18.4312	25.9912	25.6947	25.8044	25.8958	23.5361	19.3439	25.7091	25.2643	24.0261	26.2582	22.2174	0.00467319	0.0614	-6.96259	0.286422	0.628456	-0.37065	0.408122	1	-0.934896	0.427318	0.418769	0.22684	0.0477689	0.0444362	-2.97337
P15924	Desmoplakin	DSP	25.1504	24.4565	25.1791	23.915	25.3582	25.5929	24.849	24.3874	24.5276	23.7526	25.4662	25.5469	0.0647233	0.111177	0.577729	0.318511	0.635648	0.431376	0.021769	1	-0.588158	0.00416871	0.0882424	0.990217	0.00130603	0	1.14798
P50990	T-complex protein 1 subunit theta	CCT8	21.7979	25.3867	26.7516	24.7652	26.5207	29.178	22.8807	24.0585	25.6994	24.0363	25.8977	29.2742	0.108605	0.14212	-2.38327	0.218082	0.614785	1.50294	0.712305	1	-0.32182	0.179927	0.228751	1.48663	0.0211685	0.0220645	4.50352
P17480	Nucleolar transcription factor 1	UBTF	22.0435	27.2122	27.302	27.1564	26.1561	23.4978	20.8452	26.9074	26.2634	26.7098	25.5032	23.0676	0.0119054	0.0513191	-5.61544	0.659595	0.766117	-0.277096	0.685388	1	-0.126721	0.0761086	0.166533	-1.23014	0.00483612	0.00701538	-3.77712
Q6PD62	RNA polymerase-associated protein CTR9 homolog	CTR9	20.8278	25.3404	23.4044	25.6264	22.5428	21.6967	17.5273	25.4607	24.2141	24.9611	23.2315	21.0966	0.0637583	0.111896	-6.22298	0.060243	0.592457	-1.59129	0.781975	1	-0.106796	0.0187999	0.101037	-2.5134	0.00579188	0.010988	-4.00388
P11021	78 kDa glucose-regulated protein	HSPA5	23.8601	26.0821	26.0078	25.7856	26.0102	26.0699	24.4852	25.0268	25.7319	25.6228	26.1469	27.5573	0.153028	0.177636	-1.38179	0.621498	0.732971	0.315412	0.805406	1	0.149796	0.428424	0.420597	0.524157	0.30137	0.166314	1.2592
Q9UG01	Intraflagellar transport protein 172 homolog	IFT172	19.4135	25.538	25.1201	25.398	24.2243	22.6953	19.7466	25.4496	24.9402	23.8423	24.2512	22.4707	0.000848007	0.2	-5.91379	0.0436872	0.6008	-0.463677	0.378706	1	-0.873626	0.00134998	0.242667	-1.25609	0.00171376	0	-2.91081
Q16531	DNA damage-binding protein 1	DDB1	22.274	26.2232	26.3857	26.199	26.3674	26.1612	20.9872	25.8167	26.2604	25.4798	26.8033	26.2527	0.0228262	0.0776585	-4.38934	0.290194	0.62329	0.303117	0.704792	1	-0.180503	0.198276	0.244128	0.565413	0.464142	0.231114	0.187017
Q99832	T-complex protein 1 subunit eta	CCT7	20.5599	24.6115	26.005	23.9976	25.8834	28.463	21.7203	23.402	25.1276	23.122	25.0071	28.507	0.0758643	0.11778	-2.86664	0.172094	0.59202	1.55958	0.610189	1	-0.446928	0.193916	0.233918	1.43849	0.0177734	0.0229041	4.47824
Q9UKV3	Apoptotic chromatin condensation inducer in the nucleus	ACIN1	19.7497	25.1736	24.9422	24.9817	24.9609	22.2261	19.488	24.4421	23.9902	23.923	23.9037	23.4503	0.00555686	0.0533913	-5.18897	0.626627	0.736944	-0.34168	0.636117	1	-0.355491	0.618184	0.573386	-0.375545	0.10988	0.072311	-1.96966
P17987	T-complex protein 1 subunit alpha	TCP1	21.8507	25.3579	26.8446	24.661	26.6324	29.2159	23.0919	24.1756	25.7846	24.1747	25.9152	29.1174	0.115722	0.149598	-2.29542	0.190548	0.619208	1.54786	0.639932	1	-0.348894	0.161096	0.21838	1.5071	0.0176963	0.0230092	4.39991
P50991	T-complex protein 1 subunit delta	CCT4	21.5439	25.2457	26.599	24.6905	26.3894	28.9622	22.8171	24.0883	25.5393	23.8566	25.6121	29.0337	0.101766	0.133549	-2.4865	0.215842	0.616629	1.40215	0.636623	1	-0.393441	0.19584	0.239237	1.33371	0.0174544	0.0235493	4.33096
Q9Y2W1	Thyroid hormone receptor-associated protein 3	THRAP3	21.637	26.4444	25.8391	26.0816	24.4336	21.1426	19.3382	26.1016	25.8283	25.6356	23.5672	22.4531	0.0380586	0.0988522	-5.78541	0.124512	0.565821	-0.439338	0.278483	1	-0.414433	0.0395512	0.136427	-2.27262	0.0221441	0.0231562	-4.47519
P48643	T-complex protein 1 subunit epsilon	CCT5	21.1958	24.8205	26.0471	24.1044	25.8922	28.5382	22.1111	23.4897	25.061	23.3417	25.1737	28.6313	0.0903113	0.12802	-2.50168	0.233231	0.609607	1.39896	0.629934	1	-0.432039	0.210015	0.253712	1.37783	0.0219297	0.0233386	4.42966
Q9NYF8	Bcl-2-associated transcription factor 1	BCLAF1	21.2648	27.618	26.6865	27.2163	25.5654	22.0807	18.3201	27.2077	26.7585	26.8095	25.574	22.3363	0.0360117	0.0992	-7.62039	0.0802352	0.586894	-0.690316	0.300487	1	-0.399926	0.0121696	0.1114	-1.84309	0.00215009	0	-5.20431
P49368	T-complex protein 1 subunit gamma	CCT3	25.2667	26.5681	26.674	25.5675	26.6833	28.8852	27.2577	25.2067	26.3209	24.2623	25.9243	28.7942	0.785385	0.659729	0.374763	0.477128	0.704412	0.610046	0.410806	1	-0.972495	0.646586	0.595935	0.416399	0.0494702	0.0446621	2.95232
P34931	Heat shock 70 kDa protein 1-like	HSPA1L	16.5705	18.7739	18.8727	18.0223	17.1311	18.5291	16.959	17.6581	18.3269	17.7553	18.7927	20.4419	0.133349	0.161092	-1.45122	0.599564	0.733474	0.383826	0.626001	1	-0.327158	0.823306	0.809451	-0.254064	0.370208	0.18989	1.26956
P60709	Actin. cytoplasmic 1;Actin. cytoplasmic 1. N-terminally processed	ACTB	27.4223	27.2304	28.7454	26.9565	28.2551	29.0625	27.6088	27.1986	28.1558	27.646	28.6916	30.3566	0.0862048	0.1276	0.301033	0.0525743	0.607059	1.2361	0.824958	1	0.0867672	0.0289176	0.1171	1.25885	0.0611767	0.055248	2.49506
P10809	60 kDa heat shock protein. mitochondrial	HSPD1	22.8987	24.4361	26.1144	24.4181	25.7154	28.8563	24.2511	24.071	25.124	24.3755	25.7615	27.5328	0.434795	0.379931	-0.678662	0.122507	0.559329	1.36565	0.517239	1	0.143262	0.0150068	0.105447	1.48486	0.0290243	0.0383689	3.94101
P08670	Vimentin	VIM	25.1896	24.9053	26.1821	24.7675	26.0124	26.9027	25.2098	25.0257	25.7977	25.2578	26.4206	27.878	0.0616827	0.10859	0.23422	0.0365438	0.663584	1.02444	0.868977	1	0.0471849	0.0277409	0.110624	1.25102	0.0386918	0.0426738	2.42485
P62736	Actin. aortic smooth muscle	ACTA2	19.8839	23.7188	20.1953	23.4168	23.5054	24.2183	22.4007	21.8626	23.3815	22.7887	24.1587	25.8444	0.402345	0.36174	-1.64841	0.641182	0.752476	-1.00234	0.780306	1	0.312036	0.400828	0.394096	1.04134	0.211033	0.123483	2.24061
Q9UKJ3	G patch domain-containing protein 8	GPATCH8	18.0927	25.1126	24.3947	24.439	23.9573	21.3357	16.5339	25.1146	23.6704	23.7689	23.7683	20.8739	0.00983655	0.0552911	-7.80028	0.0962852	0.587092	-1.08105	0.0947311	1	-1.00969	0.0056633	0.0850435	-1.25082	0.00330014	0	-4.0088
P35579	Myosin-9	MYH9	23.1951	22.5512	24.154	22.8298	24.1052	25.2272	23.0239	23.0934	23.7231	23.1233	24.4576	26.0304	0.418692	0.371426	0.28723	0.0842634	0.571619	1.11628	0.666351	1	0.154305	0.045762	0.138553	1.45909	0.0285375	0.0378738	2.80649
Q15029	116 kDa U5 small nuclear ribonucleoprotein component	EFTUD2	21.0533	25.0882	24.8696	24.9242	24.9653	24.1989	21.6559	24.6673	24.5392	24.2351	24.1656	25.1766	0.0107073	0.0567529	-3.52319	0.583393	0.732363	-0.173401	0.537147	1	-0.298124	0.560842	0.521965	-0.312355	0.755178	0.492578	-0.190051
Q9HCG8	Pre-mRNA-splicing factor CWC22 homolog	CWC22	18.7843	25.9067	25.0692	26.0581	25.7342	23.0424	19.2787	25.1989	24.524	25.0298	25.2589	22.3151	0.00435326	0.07675	-6.5213	0.232574	0.612437	-0.756165	0.990029	1	-0.00880241	0.907139	0.90131	-0.0562239	0.0297859	0.038	-2.87399
O75533	Splicing factor 3B subunit 1	SF3B1	19.7153	24.9772	24.3582	24.6545	24.6834	22.1018	20.1458	24.2887	23.7898	23.8019	24.026	23.4775	0.0073722	0.0641311	-4.70239	0.337101	0.641382	-0.558954	0.53701	1	-0.404778	0.617988	0.573951	-0.278243	0.138787	0.0869957	-1.8433
P17661	Desmin	DES	23.25	19.3439	24.3638	19.8487	23.7819	24.5693	22.4316	22.1998	23.1911	22.599	23.9681	25.6523	0.298296	0.276119	2.06899	0.190898	0.617733	3.00564	0.840821	1	0.452037	0.162383	0.218172	3.10314	0.104773	0.0710207	4.33895
Q08211	ATP-dependent RNA helicase A	DHX9	21.2522	24.8915	25.4178	24.4972	24.5716	24.568	21.909	24.2493	24.315	23.7929	24.1665	25.4914	0.022798	0.078135	-2.98981	0.688341	0.779205	0.295984	0.466296	1	-0.425347	0.648858	0.597885	-0.201359	0.49991	0.254163	0.459299
Q04695	Keratin. type I cytoskeletal 17	KRT17	23.8804	23.2181	23.1314	22.2948	23.3209	23.9655	23.1548	23.0553	22.5869	22.4225	24.1303	24.5287	0.41329	0.367938	0.380942	0.431687	0.691419	-0.277528	0.0172221	1	-0.778	0.2898	0.312993	0.588942	0.0631496	0.054378	1.11042
Q71U36	Tubulin alpha-1A chain	TUBA1A	24.2459	25.7533	26.8731	25.7302	27.034	28.9401	24.9542	25.0936	26.2216	25.1899	26.6326	28.9013	0.230971	0.234253	-0.823385	0.136228	0.578732	1.1239	0.939457	1	0.0365715	0.06749	0.159457	1.40988	0.00880776	0.0107717	3.4973
Q16543	Hsp90 co-chaperone Cdc37;Hsp90 co-chaperone Cdc37. N-terminally processed	CDC37	21.1191	24.6577	26.0519	24.0859	26.4632	27.7441	19.6485	23.5947	25.3931	23.6466	25.9712	28.4107	0.0540518	0.097993	-3.74237	0.12524	0.570974	1.5963	0.695547	1	-0.259945	0.0702723	0.160889	2.09102	0.0242925	0.0270222	3.95121
Q92598	Heat shock protein 105 kDa	HSPH1	20.1735	24.2116	24.5366	23.8359	24.6773	25.4161	20.274	23.0707	24.0515	23.2618	24.2289	25.8152	0.0269533	0.0801297	-3.41743	0.402688	0.672328	0.652924	0.898349	1	-0.0922861	0.316399	0.333344	0.811931	0.0822953	0.0642265	1.9745
P11940	Polyadenylate-binding protein 1	PABPC1	22.796	24.8297	24.6198	24.8677	24.2913	23.392	22.5956	23.4055	24.1999	23.7177	24.2147	25.4483	0.186651	0.203173	-1.42177	0.731839	0.798259	0.292252	0.865933	1	0.175117	0.866919	0.853755	0.135418	0.831371	0.625018	0.302584
Q86VM9	Zinc finger CCCH domain-containing protein 18	ZC3H18	19.4999	25.7014	25.9684	24.9988	25.5353	24.0569	16.619	25.3514	25.3447	25.2644	25.7593	22.7157	0.0357515	0.10011	-7.46694	0.750733	0.813206	0.130156	0.214132	1	-0.394809	0.619467	0.57434	0.120898	0.0908123	0.0674941	-2.14014
P40227	T-complex protein 1 subunit zeta	CCT6A	21.041	24.9793	26.36	24.1005	26.1849	28.9553	22.3447	23.5909	25.5318	23.3332	25.2437	28.8855	0.112611	0.144895	-2.59224	0.176261	0.59348	1.66079	0.548088	1	-0.568243	0.230461	0.271196	1.42922	0.0217534	0.0236175	4.6353
P19338	Nucleolin	NCL	22.8913	26.2325	26.8973	25.9534	25.399	25.8852	23.8589	25.2181	25.603	25.2786	25.1336	26.8106	0.0785998	0.123445	-2.35025	0.588615	0.738178	0.524805	0.874105	1	-0.109327	0.473603	0.454319	-0.459037	0.460239	0.229146	0.622533
P05787	Keratin. type II cytoskeletal 8	KRT8	23.3743	21.7766	23.7429	22.0037	23.7111	24.4728	22.9186	22.6455	23.5838	23.1697	24.2252	25.7866	0.19682	0.214309	0.935369	0.081363	0.585143	1.45228	0.65685	1	0.375643	0.0735427	0.163238	1.75715	0.065717	0.0555175	2.91866
P05023	Sodium/potassium-transporting ATPase subunit alpha-1	ATP1A1	24.2506	24.8664	24.9346	24.408	24.8154	26.5169	23.9272	24.0907	24.629	24.3128	25.0975	26.965	0.45165	0.396359	-0.389631	0.542595	0.724225	0.303216	0.790928	1	-0.118139	0.366428	0.368734	0.477903	0.0370261	0.0422452	2.26244
P07951	Tropomyosin beta chain	TPM2	22.9398	22.4748	23.4877	21.9804	23.2203	23.8026	23.2905	23.003	23.903	23.5992	24.4336	25.8699	0.357173	0.328788	0.376246	0.104409	0.576618	0.956466	0.957747	1	0.0509214	0.241807	0.273838	1.08804	0.188232	0.114599	2.09734
P34932	Heat shock 70 kDa protein 4	HSPA4	19.4404	24.5044	24.8515	24.1586	24.8823	25.7839	21.0201	22.9919	23.9055	23.3642	24.4177	26.1282	0.0845499	0.129118	-3.51794	0.553003	0.723208	0.630352	0.989046	1	0.0132332	0.372445	0.370451	0.901803	0.104424	0.0714752	2.20791
Q02413	Desmoglein-1	DSG1	23.5726	22.74	23.4849	22.3295	23.6972	23.7297	23.7029	22.0821	23.0167	22.4001	23.3819	23.9298	0.0672814	0.112798	1.22664	0.173067	0.594424	0.839711	0.901542	1	-0.0462904	0.0905277	0.185974	1.12847	0.0540228	0.0485945	1.41865
Q7Z6E9	E3 ubiquitin-protein ligase RBBP6	RBBP6	18.7125	23.9124	23.5074	23.3913	21.0099	16.8809	14.1767	23.7994	22.7775	21.9984	20.5677	20.7522	0.0822953	0.126006	-7.41131	0.193092	0.61721	-0.713446	0.238466	1	-1.16108	0.00548894	0.0889091	-3.0671	0.121364	0.0818591	-5.03934
P78527	DNA-dependent protein kinase catalytic subunit	PRKDC	20.1591	22.0384	23.4955	21.7146	23.4176	25.4067	20.6994	22.4667	22.7947	19.6688	23.277	25.1448	0.0339403	0.0935094	-1.82325	0.1618	0.58993	0.892557	0.273869	1	-1.56088	0.0398752	0.137072	1.09479	0.00682496	0.00991304	3.02322
B5ME19	Eukaryotic translation initiation factor 3 subunit C-like protein	EIF3CL	18.7419	25.8003	23.6917	26.252	25.6076	23.1282	19.7671	25.3196	23.8825	25.247	24.8402	23.1186	0.00796665	0.0583881	-6.30546	0.0206251	0.734222	-1.77287	0.76609	1	0.189528	0.535281	0.494069	-0.336079	0.00959623	0.0100588	-2.43659
Q00610	Clathrin heavy chain 1	CLTC	22.7297	26.5683	26.8122	26.4513	26.3352	26.4554	23.6053	25.6009	25.6509	25.8438	26.1188	27.3152	0.0465505	0.0998438	-2.91707	0.86379	0.89695	0.146941	0.922298	1	0.062952	0.800859	0.77908	0.142431	0.341514	0.177487	0.800696
P09493	Tropomyosin alpha-1 chain	TPM1	18.4912	24.7296	18.4734	24.4731	25.0721	25.3153	21.853	21.8806	22.7431	22.6357	23.7921	25.5178	0.290967	0.272219	-3.133	0.403589	0.672824	-2.69687	0.896563	1	0.249296	0.545488	0.507769	1.12694	0.277364	0.154224	2.11142
P17066	Heat shock 70 kDa protein 6	HSPA6	14.8294	19.7399	21.2593	18.1788	21.4481	20.5084	13.4089	18.9234	20.7329	18.2327	21.2854	21.021	0.0238207	0.0776	-5.21247	0.0756249	0.580629	1.66446	0.110568	1	-1.12588	0.0393799	0.137765	2.0351	0.096963	0.0674137	1.43307
Q6P1J9	Parafibromin	CDC73	19.7437	24.8003	23.1565	25.3183	22.5333	22.5047	19.2796	24.4914	23.2866	24.7027	22.1543	21.8854	0.00293466	0.106222	-5.13421	0.0135668	0.764129	-1.42431	0.400714	1	0.364611	0.0110916	0.118827	-2.30203	0.0193587	0.0215279	-2.45082
O43143	Pre-mRNA-splicing factor ATP-dependent RNA helicase DHX15	DHX15	20.4669	24.7908	24.3116	24.6727	24.1203	22.8046	20.543	23.9411	23.6099	23.9386	23.5403	23.9966	0.011988	0.0507789	-3.86096	0.538696	0.723182	-0.405158	0.924223	1	-0.0603437	0.407065	0.401604	-0.535678	0.317973	0.170792	-0.965373
Q14152	Eukaryotic translation initiation factor 3 subunit A	EIF3A	19.5599	24.3762	22.6161	24.9724	22.8382	20.6746	19.8752	23.7868	22.4505	22.926	22.799	22.9804	0.00581528	0.05824	-4.364	0.0369481	0.646785	-1.54824	0.912474	1	-0.132307	0.0505924	0.148349	-1.26288	0.198696	0.118965	-2.25406
Q15393	Splicing factor 3B subunit 3	SF3B3	21.4804	26.7971	26.5522	24.8063	25.6802	26.7713	23.1152	25.2195	24.9834	24.8359	25.3237	26.1857	0.0823182	0.125657	-3.71048	0.848872	0.891143	-0.240523	0.271331	1	-1.18716	0.595149	0.546042	-0.506394	0.63251	0.34652	0.470207
P04083	Annexin A1	ANXA1	23.1344	22.1616	22.5216	22.993	23.3977	24.4803	22.4034	22.1082	23.0868	22.5966	23.645	25.0077	0.225744	0.229325	0.633986	0.142442	0.579516	0.669257	0.0808891	1	0.659883	0.0082196	0.108	1.38644	0.0101634	0.0158333	2.60911
P36578	60S ribosomal protein L4	RPL4	21.7612	24.7012	25.6183	24.6287	23.6853	24.7088	22.4299	24.1423	24.4243	22.9509	24.1972	25.6901	0.0333435	0.0957681	-2.32617	0.459053	0.705742	0.59955	0.548982	1	-0.631926	0.332426	0.346336	-0.48047	0.302284	0.166626	0.777697
P14923	Junction plakoglobin	JUP	23.8058	23.1373	24.1149	23.0202	24.206	24.1977	23.9054	22.7975	23.4621	22.6508	24.0966	24.5158	0.0375204	0.0972926	0.88816	0.155348	0.586689	0.821092	0.651607	1	-0.131911	0.0219872	0.113288	1.18388	0.026936	0.0330207	1.38932
P17844	Probable ATP-dependent RNA helicase DDX5	DDX5	21.7403	25.5046	25.7644	25.5775	24.6753	24.269	22.9045	23.8886	24.4225	24.2514	24.5619	26.1459	0.139931	0.164898	-2.37421	0.741875	0.805659	0.396848	0.854187	1	0.217867	0.932078	0.929909	-0.0779858	0.719972	0.443094	0.510857
P23396	40S ribosomal protein S3	RPS3	22.107	25.9306	26.2034	25.9576	25.0126	25.4028	23.6268	24.3478	24.6205	24.2204	25.162	26.7839	0.174175	0.197536	-2.27229	0.830179	0.87854	0.272763	0.969802	1	-0.0502081	0.953916	0.953591	-0.0518637	0.459535	0.228935	0.954174
P68366	Tubulin alpha-4A chain	TUBA4A	19.9302	20.7973	22.6768	21.9386	23.096	24.0604	20.6356	21.1986	22.1541	21.1598	21.8708	23.9377	0.22011	0.227278	-0.715022	0.050017	0.605287	1.41749	0.335224	1	0.55125	0.147701	0.214413	1.48545	0.00485239	0.00690909	3.00113
Q96T76	MMS19 nucleotide excision repair protein homolog	MMS19	17.8665	23.3519	23.9883	23.4768	23.8312	26.0937	15.931	23.0585	23.4051	22.9304	23.4606	26.1294	0.0232525	0.0771879	-6.30644	0.271125	0.626323	0.491462	0.996262	1	-0.00163937	0.203251	0.247907	0.440703	0.00257584	0	2.90631
P06733	Alpha-enolase	ENO1	24.4229	23.8972	24.9104	23.3436	24.8618	25.8906	24.0759	23.8883	24.6626	24.1365	25.3441	26.8354	0.176223	0.197972	0.356664	0.0187	0.7988	0.893759	0.737242	1	-0.152694	0.0374965	0.13008	1.21028	0.0346774	0.0403886	2.47028
P62979	40S ribosomal protein S27a;Ubiquitin;Ubiquitin-40S ribosomal protein S27a	RPS27A	24.6016	26.744	27.8659	26.6037	28.0756	28.3764	24.4912	26.1403	27.0113	25.9978	28.0636	28.9057	0.0252079	0.0741124	-1.89576	0.197101	0.618692	0.996477	0.772284	1	-0.141424	0.0327285	0.112667	1.62741	0.0317485	0.0390459	2.19886
P07355	Annexin A2	ANXA2	24.0248	24.0516	24.3244	23.6492	24.4926	25.1367	23.8425	23.4786	24.3651	23.8179	24.9685	26.2443	0.631495	0.527529	0.168559	0.181093	0.596078	0.579618	0.925393	1	-0.0316019	0.122141	0.205987	0.965446	0.0908165	0.0673805	1.92541
Q5XKE5	Keratin. type II cytoskeletal 79	KRT79	19.8168	15.768	19.5011	17.4543	19.8855	21.2951	17.705	19.8951	17.4757	17.8593	19.6238	20.8941	0.727251	0.606149	0.929353	0.80196	0.863696	0.6568	0.940496	1	-0.174796	0.450535	0.435977	1.92305	0.256183	0.145385	3.26298
P54652	Heat shock-related 70 kDa protein 2	HSPA2	14.6328	17.7221	18.6688	17.4703	18.0516	19.866	15.7789	16.3078	17.2131	16.8816	18.4078	20.7459	0.185197	0.20232	-1.80909	0.457832	0.707317	0.926003	0.853025	1	0.160956	0.237675	0.273722	1.21474	0.0584785	0.0523666	3.29096
Q96T58	Msx2-interacting protein	SPEN	18.3268	23.1991	23.2543	22.835	22.5885	20.3513	19.9733	22.0685	21.0653	20.908	22.8168	21.5957	0.0732635	0.115595	-3.48374	0.73748	0.803183	-0.473977	0.56542	1	-0.7623	0.915876	0.912084	0.0688553	0.186943	0.114051	-1.66032
P27708	Aspartate carbamoyltransferase;CAD protein;Dihydroorotase;Glutamine-dependent carbamoyl-phosphate synthase	CAD	20.8943	22.0712	23.3438	21.3995	23.2346	24.9063	19.9652	22.4124	22.897	19.8183	23.0631	25.0925	0.0671663	0.11145	-1.81209	0.0889096	0.587273	0.878601	0.180945	1	-1.63293	0.0415672	0.135777	0.907035	0.00492921	0.00680597	2.75758
P13646	Keratin. type I cytoskeletal 13	KRT13	22.495	22.2812	21.034	23.1815	22.0432	23.872	21.7365	20.9874	22.3048	21.5731	22.7702	24.3909	0.586644	0.486663	0.481407	0.972664	0.977108	0.0350676	0.546343	1	0.743006	0.407227	0.401128	0.772369	0.0698449	0.0614198	2.49709
P68871	Hemoglobin subunit beta;LVV-hemorphin-7;Spinorphin	HBB	23.5551	21.608	22.5928	22.1523	23.0326	23.8753	26.17	21.6521	22.2886	21.9088	23.1827	24.3044	0.131999	0.159726	3.23251	0.0341057	0.674333	0.810718	0.0836172	1	0.40057	0.0027915	0.111111	1.47763	0.00760177	0.0129057	2.45983
Q92841	Probable ATP-dependent RNA helicase DDX17	DDX17	19.5107	23.3258	23.3057	23.1003	22.4229	21.9099	20.5078	21.9059	21.9511	22.2194	22.3425	23.8597	0.0952101	0.130235	-2.60655	0.99093	0.991697	0.0125856	0.962758	1	0.0440321	0.77417	0.747166	-0.233121	0.844214	0.644632	0.26899
O14654	Insulin receptor substrate 4	IRS4	20.0044	22.9374	24.0582	22.4725	23.5867	25.9539	16.2123	23.0707	23.6484	22.1433	23.8708	26.1354	0.123064	0.151864	-4.89572	0.0587528	0.593882	0.849216	0.0593299	1	-0.696163	0.043819	0.138464	0.724669	0.00136843	0	3.04059
Q8N7H5	RNA polymerase II-associated factor 1 homolog	PAF1	19.7173	24.2943	22.4048	24.2952	21.7693	20.3408	16.8778	24.0041	22.6319	24.1116	21.7387	20.5851	0.0546498	0.0973101	-5.85171	0.0125289	0.701867	-1.63088	0.782134	1	0.0542097	0.00369101	0.100414	-2.39522	0.00263784	0	-3.68627
Q7L2E3	Putative ATP-dependent RNA helicase DHX30	DHX30	17.4631	23.5867	23.5947	23.297	22.3988	22.2818	19.7926	22.2308	22.1526	21.669	21.4783	23.2293	0.0864452	0.128462	-4.28091	0.974933	0.9785	-0.0350952	0.726632	1	-0.425754	0.35807	0.361847	-0.970169	0.870135	0.703055	-0.153196
P38919	Eukaryotic initiation factor 4A-III;Eukaryotic initiation factor 4A-III. N-terminally processed	EIF4A3	20.4897	25.2862	24.6884	25.1009	25.6735	22.161	20.8817	24.1677	23.931	23.8568	24.1792	24.3115	0.0208334	0.0732468	-4.04127	0.599705	0.732653	-0.417239	0.794738	1	-0.248112	0.850646	0.838381	0.199364	0.343766	0.179733	-1.49068
P62424	60S ribosomal protein L7a	RPL7A	21.8442	25.1057	25.9502	25.0028	23.8381	24.8973	23.0813	23.7274	24.5133	23.6031	24.5973	26.125	0.169331	0.194676	-1.95377	0.498897	0.716941	0.815245	0.918496	1	-0.113585	0.824114	0.810316	-0.1988	0.357396	0.185297	1.09463
P68400	Casein kinase II subunit alpha	CSNK2A1	18.6866	24.2335	23.7166	24.6244	23.691	19.4146	19.1097	22.8897	22.5295	23.025	21.7976	22.8025	0.0220641	0.0772327	-4.66339	0.673115	0.77363	-0.438521	0.824629	1	0.263122	0.554362	0.513597	-0.817251	0.31056	0.167511	-2.45303
Q13451	Peptidyl-prolyl cis-trans isomerase FKBP5;Peptidyl-prolyl cis-trans isomerase FKBP5. N-terminally processed	FKBP5	19.6419	22.914	24.6311	22.1883	25.3024	26.6353	19.0181	22.3317	24.0107	22.1736	24.5072	26.7257	0.0163757	0.0486822	-3.2929	0.0574159	0.612923	1.69804	0.268461	1	-0.441913	0.0436135	0.139085	2.28191	0.005231	0.006	4.05761
Q8N1N4	Keratin. type II cytoskeletal 78	KRT78	22.6933	22.4796	23.0753	22.2672	23.0699	22.9934	22.8079	21.6444	22.0417	21.8901	22.7049	23.7073	0.243967	0.239357	0.688563	0.532829	0.721908	0.496483	0.974308	1	0.016654	0.211827	0.253135	0.825397	0.143667	0.0892299	1.28835
P40939	Long chain 3-hydroxyacyl-CoA dehydrogenase;Long-chain enoyl-CoA hydratase;Trifunctional enzyme subunit alpha. mitochondrial	HADHA	20.1472	23.6079	24.5811	23.2769	24.3517	24.2568	21.2176	22.5176	23.6937	22.9164	23.6616	24.6364	0.0894122	0.127836	-2.38033	0.265906	0.628263	1.07464	0.95829	1	0.0338993	0.281024	0.308568	0.943897	0.138707	0.0872446	1.38383
P04406	Glyceraldehyde-3-phosphate dehydrogenase	GAPDH	24.6125	23.7008	24.8889	23.8159	24.909	25.6302	24.0528	23.6924	24.1827	23.833	25.1351	26.2673	0.150966	0.176	0.636026	0.140655	0.583832	0.839187	0.0055205	1	0.127825	0.00720258	0.109793	1.32545	0.0194281	0.0214359	2.25219
P78347	General transcription factor II-I	GTF2I	19.3561	24.1639	24.4014	23.5488	22.4069	22.3526	19.0747	23.6294	24.006	23.1486	22.2498	22.5937	0.00413725	0.0877143	-4.68129	0.453252	0.708382	0.307014	0.242469	1	-0.547959	0.0301334	0.118892	-1.56829	0.0399025	0.0425285	-1.42354
P09874	Poly [ADP-ribose] polymerase 1	PARP1	21.4631	24.1035	24.4002	23.972	23.2271	23.115	21.1758	23.3806	23.3268	23.1409	23.3645	24.378	0.0248213	0.0749545	-2.42256	0.868414	0.89911	0.121468	0.768197	1	-0.185602	0.348984	0.357761	-0.446246	0.995616	0.993077	0.00451088
P02545	Lamin-A/C;Prelamin-A/C	LMNA	22.7616	22.6298	23.9277	22.1359	23.2928	24.4042	22.8896	22.5835	23.4563	22.9713	24.0712	25.5833	0.0845322	0.129466	0.218952	0.044457	0.588583	1.08537	0.910698	1	-0.0530443	0.110173	0.204849	1.07537	0.0560138	0.0510356	2.38711
Q12899	Tripartite motif-containing protein 26	TRIM26	18.6565	23.5256	23.8409	23.7587	24.3724	19.283	15.9103	23.3601	23.9289	23.5825	24.3479	19.0588	0.0464295	0.10063	-6.15948	0.0420974	0.606568	0.442042	0.200111	1	0.227756	0.00820811	0.109714	0.917278	0.00106209	0	-4.27192
O95071	E3 ubiquitin-protein ligase UBR5	UBR5	17.4573	22.3365	22.7613	22.3043	23.3439	22.8358	18.2236	22.2063	22.1799	19.8068	23.188	22.8358	0.00760617	0.0601846	-4.43096	0.57254	0.732875	0.199187	0.433442	1	-1.21586	0.0102702	0.111111	0.994567	0.0130609	0.0160941	0.564415
P39023	60S ribosomal protein L3	RPL3	19.655	24.6243	25.2219	24.5971	23.2332	24.4626	22.2178	23.2856	23.8268	22.5413	23.6016	25.2195	0.172047	0.193409	-3.0185	0.615514	0.73183	0.569422	0.782922	1	-0.385765	0.519749	0.483293	-0.53755	0.368287	0.188901	0.886141
P55199	RNA polymerase II elongation factor ELL	ELL	16.0579	23.7132	23.5669	23.6205	22.2049	19.5003	15.0753	23.291	22.9242	23.1269	20.318	19.3325	0.00450974	0.0701714	-7.9355	0.573267	0.732551	-0.256552	0.730735	1	-0.128404	0.14636	0.214835	-2.24067	0.00307618	0	-4.08576
P11274	Breakpoint cluster region protein	BCR	17.2639	23.4744	22.5983	23.5869	23.7924	21.3469	14.0886	23.5749	22.6376	22.7714	23.8901	21.9456	0.0386045	0.0991111	-7.84839	0.00351831	1	-0.906728	0.488884	1	-0.345489	0.0456693	0.139145	0.31657	0.0251266	0.0297391	-1.87841
P19013	Keratin. type II cytoskeletal 4	KRT4	22.5229	20.8669	20.4729	22.9864	21.3934	22.5904	20.5175	20.9773	22.0174	20.4367	21.5652	22.9591	0.61189	0.507929	0.598068	0.717007	0.789657	0.323061	0.599215	1	0.789443	0.0319731	0.112136	0.557189	0.0106149	0.0155102	1.85261
P38432	Coilin	COIL	17.9515	23.673	23.5225	23.6596	20.5205	20.2371	17.9082	23.0046	22.2656	23.0394	19.5542	20.8611	0.00381133	0.0735385	-5.40895	0.595879	0.737745	-0.444735	0.983468	1	0.0106602	0.0302342	0.11818	-3.30144	0.0258201	0.0308327	-2.78969
Q14978	Nucleolar and coiled-body phosphoprotein 1	NOLC1	22.1397	26.3331	26.4479	25.6433	23.3656	23.2073	20.7123	26.0405	25.3803	26.101	22.3675	23.1339	0.0226278	0.0791056	-4.76079	0.670982	0.773072	-0.272732	0.366319	1	-0.314659	0.0236649	0.109515	-3.3203	0.00249235	0	-3.01624
Q9BUF5	Tubulin beta-6 chain	TUBB6	15.1284	18.0312	17.4816	17.0768	17.282	21.4521	15.6567	16.0795	18.4058	17.9637	15.6972	21.3656	0.241759	0.239803	-1.66279	0.497153	0.714421	0.888321	0.706793	1	0.464899	0.696757	0.667091	-0.565742	0.0468374	0.0431206	4.35347
Q8NI27	THO complex subunit 2	THOC2	18.1548	23.0083	22.8923	22.4177	24.0527	21.6545	17.8575	22.6816	22.8078	21.4115	23.3596	21.6005	0.00207656	0.121333	-4.83876	0.978511	0.981038	0.00512886	0.220687	1	-0.930316	0.153582	0.21175	0.861197	0.0179985	0.0222933	-1.21741
O95831	Apoptosis-inducing factor 1. mitochondrial	AIFM1	19.658	21.4446	22.7489	20.9827	22.401	25.2247	19.7665	20.3253	21.8925	20.8031	22.1285	25.3651	0.172338	0.193876	-1.17269	0.178501	0.591426	1.43575	0.990133	1	0.00790977	0.138872	0.209285	1.37979	0.0159682	0.0229146	4.40992
Q8WYA0	Intraflagellar transport protein 81 homolog	IFT81	17.3361	22.216	22.2947	22.5849	21.7443	20.8557	15.3111	21.9042	22.2707	22.6683	21.5628	20.2492	0.0304424	0.0867216	-5.7365	0.290654	0.622163	0.22257	0.0724558	1	0.566538	0.153007	0.212962	-0.406506	0.047541	0.0434791	-1.50761
P25705	ATP synthase subunit alpha. mitochondrial	ATP5A1	23.623	23.2652	25.4264	23.5054	25.028	26.1238	23.9613	23.4495	24.4805	24.0719	25.2504	26.8758	0.152543	0.177951	0.434862	0.0803051	0.580716	1.59615	0.284607	1	0.431313	0.00650622	0.0994074	1.78185	0.0148393	0.0170695	3.14248
P68104	Elongation factor 1-alpha 1	EEF1A1	25.2508	25.8348	26.7069	25.4378	26.6224	27.8976	25.6795	25.2635	26.3565	25.7161	26.8807	28.4669	0.835924	0.73668	-0.0839996	0.0992861	0.585333	0.982558	0.938193	1	0.0278263	0.0617383	0.164281	1.20242	0.0226613	0.0245538	2.63312
P13637	Sodium/potassium-transporting ATPase subunit alpha-3	ATP1A3	16.6747	16.4984	17.8435	16.4651	17.57	18.5517	16.8989	17.1132	16.7417	15.8114	16.6959	18.7031	0.958976	0.924626	-0.019001	0.521057	0.717097	0.486795	0.275196	1	-0.667585	0.602691	0.557937	0.327151	0.028906	0.0387451	1.82159
Q13310	Polyadenylate-binding protein 4	PABPC4	15.915	21.5256	21.5989	21.5111	21.1112	20.4567	18.1435	19.737	20.2163	19.7814	20.4935	21.9463	0.127842	0.1554	-3.60206	0.829694	0.878913	0.276281	0.991517	1	0.014926	0.873192	0.860651	0.171052	0.672645	0.3839	0.570207
P38646	Stress-70 protein. mitochondrial	HSPA9	21.0689	23.8463	24.0998	23.3868	24.1424	24.8738	21.9547	22.7048	23.4083	23.1789	24.1444	25.8125	0.134691	0.162124	-1.76373	0.547754	0.72031	0.478524	0.991071	1	0.00732613	0.267743	0.298382	0.867877	0.107519	0.0718253	2.06765
Q7Z6Z7	E3 ubiquitin-protein ligase HUWE1	HUWE1	19.4141	20.3404	22.9825	19.381	23.3627	23.8052	18.6011	20.087	21.7056	19.1299	23.215	24.1353	0.10529	0.136897	-1.2061	0.0820265	0.58116	2.13036	0.0329363	1	-0.958237	0.00226583	0.0970667	3.07518	0.00305424	0	3.75654
P06576	ATP synthase subunit beta. mitochondrial	ATP5B	23.2764	23.066	24.2454	22.3479	24.1265	25.1046	23.1025	22.8686	23.6587	23.1261	24.5759	26.1003	0.233304	0.234216	0.222175	0.0862161	0.58086	0.984739	0.624098	1	-0.230282	0.0300372	0.119612	1.3839	0.0351529	0.0413371	2.63513
P14625	Endoplasmin	HSP90B1	22.4585	23.545	23.8829	22.2968	23.6612	24.4715	22.9377	22.6236	23.6019	23.1386	24.1982	25.6676	0.534491	0.451395	-0.386248	0.305154	0.636448	0.658105	0.616357	1	-0.366627	0.253751	0.279895	0.845395	0.119272	0.0787952	1.98526
P07237	Protein disulfide-isomerase	P4HB	21.7289	22.3796	23.1435	22.5248	22.9151	23.1746	22.3841	22.0278	22.8635	22.396	23.5192	24.9157	0.730427	0.609862	-0.147202	0.0707113	0.607902	0.799803	0.304085	1	0.256672	0.101204	0.19358	1.01345	0.173866	0.110183	1.84144
O94906	Pre-mRNA-processing factor 6	PRPF6	17.7122	22.9685	22.6002	22.7932	21.8895	21.6427	16.9549	23.0904	22.4601	22.7567	21.4471	21.5455	0.00450343	0.0722353	-5.69588	0.0328784	0.724657	-0.499282	0.0572047	1	-0.254474	0.0272554	0.112052	-1.36113	0.00293615	0	-1.43531
P16615	Sarcoplasmic/endoplasmic reticulum calcium ATPase 2	ATP2A2	19.2117	20.2526	22.5082	19.7786	22.7023	25.5454	20.8217	20.1542	21.4084	20.8018	22.1172	24.5693	0.838488	0.73973	-0.186671	0.0863509	0.578158	1.75492	0.881423	1	0.0868025	0.0176051	0.105942	2.20637	0.0100593	0.0127552	4.85397
Q9NZI8	Insulin-like growth factor 2 mRNA-binding protein 1	IGF2BP1	17.5944	22.6112	22.7129	22.6939	22.1155	21.7861	18.6002	21.6014	21.7698	21.7508	21.0594	22.3653	0.0301728	0.087625	-4.00902	0.863079	0.895993	0.135045	0.882075	1	0.116028	0.551192	0.511128	-0.518887	0.962796	0.925984	-0.0306454
P13639	Elongation factor 2	EEF2	23.1164	23.2395	24.2117	22.5322	24.1354	25.2233	23.0691	22.8522	24.0508	23.1853	24.2862	25.9724	0.832292	0.731437	0.0469398	0.0353648	0.676973	1.08542	0.670928	1	-0.187113	0.0303872	0.116781	1.16496	0.0262326	0.0318881	2.55202
Q96LB3	Intraflagellar transport protein 74 homolog	IFT74	17.146	22.8665	22.6908	23.05	22.2475	21.3515	17.9581	22.5184	22.7659	23.0691	21.4693	18.7085	0.0073049	0.0652	-5.14042	0.858737	0.894477	0.0359297	0.169804	1	0.367089	0.189508	0.23561	-0.834064	0.18385	0.112297	-2.66243
P67936	Tropomyosin alpha-4 chain	TPM4	19.5142	17.5361	20.8151	18.3516	17.4101	21.7141	18.7883	18.8389	19.5033	19.3084	20.3461	22.3369	0.325414	0.304339	0.963719	0.166565	0.597937	1.97169	0.509975	1	0.6425	0.709081	0.679512	0.690633	0.0336165	0.0396522	3.83796
P51825	AF4/FMR2 family member 1	AFF1	18.7499	23.1202	23.1788	22.8826	21.7931	20.4751	17.4796	22.9509	22.4006	22.8065	21.7171	18.899	0.0165355	0.0520916	-4.92078	0.599891	0.731835	-0.245861	0.175835	1	-0.190962	0.00520637	0.0978	-1.28046	0.0517164	0.0450941	-3.34851
Q92541	RNA polymerase-associated protein RTF1 homolog	RTF1	18.4806	23.0968	20.7681	23.9544	22.6315	20.814	16.7647	22.7766	21.6517	23.3107	22.1695	20.4504	0.025927	0.0797765	-5.31407	0.0667305	0.610543	-1.72683	0.192556	1	0.695792	0.196665	0.242231	-0.53618	0.0108687	0.01824	-2.3045
P06753	Tropomyosin alpha-3 chain	TPM3	21.9155	20.2178	22.6117	20.1951	21.7202	23.4954	21.4743	21.1699	22.1581	21.6223	22.5827	24.4173	0.196636	0.214658	1.00104	0.0850184	0.576491	1.69101	0.825637	1	0.214817	0.151319	0.211969	1.45756	0.0388671	0.0424468	3.26246
P19784	Casein kinase II subunit alpha'	CSNK2A2	16.1231	22.2836	22.2735	22.9399	22.3698	19.7847	16.1928	22.2183	21.926	21.9646	21.159	19.5203	6.14583e-05	0	-6.09297	0.482545	0.701772	-0.151222	0.720431	1	0.201258	0.506427	0.475066	-0.486581	0.00273612	0	-2.59846
P62805	Histone H4	HIST1H4A	26.0511	25.6238	26.2835	24.8846	26.4504	27.2147	25.7221	25.5681	26.2374	25.7841	26.9041	28.5303	0.223607	0.228508	0.290634	0.00295113	1	0.66446	0.620194	1	-0.261622	0.0418978	0.136627	1.08125	0.0744204	0.06	2.27654
P60228	Eukaryotic translation initiation factor 3 subunit E	EIF3E	18.5336	23.8629	22.2472	24.6696	23.3417	22.8043	19.2055	23.3729	22.1979	23.6205	22.7789	23.5505	0.00758088	0.061125	-4.74835	0.0297595	0.748	-1.39531	0.458662	1	0.527145	0.27367	0.303076	-0.557557	0.427768	0.216129	-0.440484
P04075	Fructose-bisphosphate aldolase A	ALDOA	23.7472	23.5596	24.4412	22.82	24.5772	25.4973	23.6557	23.2149	24.2559	23.6168	24.7795	26.2962	0.220211	0.226931	0.314157	0.0390372	0.638419	0.961267	0.734768	1	-0.168873	0.0231352	0.110413	1.29109	0.0287648	0.0391287	2.50945
Q15020	Squamous cell carcinoma antigen recognized by T-cells 3	SART3	16.4869	23.6858	22.8587	23.8258	23.272	19.8935	17.9221	22.3831	22.2392	21.9471	23.1735	20.9158	0.0265385	0.0819006	-5.82993	0.570215	0.732913	-0.485495	0.908839	1	-0.147988	0.800244	0.779283	0.188324	0.0864582	0.0656357	-2.62978
Q9UJS0	Calcium-binding mitochondrial carrier protein Aralar2	SLC25A13	19.7781	21.1541	23.284	21.4009	22.8702	25.3424	21.0016	20.3527	21.9153	20.8797	22.2114	25.0917	0.668432	0.551338	-0.363475	0.145319	0.578643	1.84631	0.503207	1	0.386933	0.0748778	0.163395	1.78741	0.00873079	0.0110323	4.46369
Q7Z794	Keratin. type II cytoskeletal 1b	KRT77	21.8711	21.526	22.3648	21.8051	23.0312	23.1643	21.4853	21.6871	21.4996	21.7852	22.6356	23.4507	0.764555	0.641	0.0716124	0.536393	0.725185	0.325606	0.145839	1	0.188574	0.0289914	0.116373	1.22686	0.00920541	0.0103636	1.7009
P42568	Protein AF-9	MLLT3	17.0397	23.5909	23.6122	23.2936	23.007	20.8697	17.6065	22.549	22.1124	22.5069	21.5024	21.7116	0.0104822	0.0574286	-5.74683	0.841217	0.883187	-0.207675	0.819202	1	-0.169703	0.466972	0.447973	-0.815266	0.117278	0.0769333	-1.77929
Q15287	RNA-binding protein with serine-rich domain 1	RNPS1	19.8013	23.9056	23.6893	23.7613	24.3252	22.0714	19.0667	22.6889	22.8298	22.9813	23.1077	23.4473	0.032209	0.0847059	-3.86323	0.964225	0.975659	-0.0377064	0.927689	1	0.07409	0.674339	0.633455	0.419216	0.617338	0.336837	-0.537897
P05388	60S acidic ribosomal protein P0	RPLP0	21.0275	24.1449	24.8553	24.3076	23.0198	23.415	22.2114	22.7042	23.2684	22.827	23.7459	25.3511	0.192495	0.21144	-1.80513	0.612394	0.734836	0.637268	0.902716	1	0.142791	0.963491	0.96602	-0.0416784	0.510288	0.259086	0.95849
P52272	Heterogeneous nuclear ribonucleoprotein M	HNRNPM	20.5337	23.4846	23.5659	23.2587	23.0515	22.2541	21.4786	22.0491	22.7077	21.8645	23.072	24.5746	0.176996	0.200321	-1.7607	0.701431	0.787925	0.369971	0.85648	1	-0.205208	0.721032	0.692854	0.294904	0.68182	0.394443	0.647549
P62701	40S ribosomal protein S4. X isoform	RPS4X	21.709	24.8038	25.4718	24.735	24.1734	24.7925	23.0408	23.3783	23.8116	23.2926	24.414	26.345	0.220575	0.226585	-1.71615	0.664684	0.770089	0.550717	0.946242	1	-0.077198	0.805518	0.784718	0.202676	0.295899	0.164188	1.47774
O43707	Alpha-actinin-4	ACTN4	21.7158	20.7152	22.3749	20.4805	22.3356	23.3169	21.4405	21.0058	22.1191	21.6173	22.7251	24.3911	0.0697521	0.113786	0.717635	0.0189425	0.779317	1.38648	0.778597	1	0.188364	0.0205228	0.0997193	1.6698	0.0328522	0.0392404	2.99347
P18206	Vinculin	VCL	22.5204	21.915	24.0112	21.4606	23.6112	24.569	22.483	22.1062	23.0958	22.4479	23.6893	25.2793	0.0371637	0.0981498	0.49111	0.0808524	0.577155	1.54291	0.920972	1	-0.0563698	0.0039431	0.0970667	1.63965	0.0155627	0.0233846	2.91356
P61247	40S ribosomal protein S3a	RPS3A	22.9344	24.9509	25.5825	24.7917	24.371	24.8581	23.1318	23.9678	23.9915	23.9103	24.7531	26.1156	0.104555	0.136469	-1.42627	0.759527	0.822643	0.327625	0.884739	1	-0.108336	0.863606	0.853672	0.102688	0.326838	0.17383	1.02744
O00571	ATP-dependent RNA helicase DDX3X	DDX3X	20.9489	22.4638	22.9037	22.6765	22.5542	22.9453	20.8721	22.1241	22.8182	22.626	22.3968	23.7158	0.0154755	0.0532203	-1.38348	0.0836255	0.5776	0.56696	0.172967	1	0.357244	0.434454	0.427968	0.181534	0.132866	0.0836353	1.03655
P12814	Alpha-actinin-1	ACTN1	18.1262	17.947	19.5388	17.6408	19.3518	21.6062	18.67	18.4319	19.592	18.9236	20.2886	21.9762	0.624584	0.5204	0.208675	0.0300088	0.713477	1.37598	0.904768	1	0.0927715	0.0906035	0.185487	1.63079	0.00709201	0.0139592	3.60177
P14618	Pyruvate kinase PKM	PKM	23.6134	22.9994	24.4212	22.775	24.196	25.0061	23.3296	23.0276	23.9239	23.3666	24.5671	26.0379	0.0847599	0.128428	0.457968	0.043205	0.598204	1.15905	0.864607	1	0.0572309	0.0180063	0.103924	1.36802	0.0398227	0.042639	2.50846
Q00839	Heterogeneous nuclear ribonucleoprotein U	HNRNPU	21.9359	24.768	25.3176	24.4352	24.4845	24.9563	23.014	23.772	24.2204	23.577	24.7104	26.0172	0.134278	0.161536	-1.79505	0.570015	0.733239	0.499042	0.726968	1	-0.26385	0.587008	0.539126	0.327462	0.236428	0.132953	1.21675
P05387	60S acidic ribosomal protein P2	RPLP2	21.6564	23.4837	24.4864	22.5666	23.0897	23.7192	22.4691	22.2951	23.2235	22.835	23.9274	25.4533	0.369684	0.336122	-0.826646	0.381372	0.660991	0.965576	0.786184	1	-0.188595	0.484162	0.45836	0.619152	0.247839	0.138874	1.69685
P10412	Histone H1.4	HIST1H1E	23.7377	25.82	27.1627	24.5899	25.6769	26.3859	24.5095	25.1198	25.5691	24.6376	26.1333	27.5413	0.122785	0.152187	-1.34633	0.411451	0.679988	0.896025	0.134816	1	-0.856172	0.407044	0.402081	0.435183	0.157551	0.0996126	1.49371
Q02878	60S ribosomal protein L6	RPL6	22.055	25.2658	25.8623	24.9664	23.97	24.8655	22.7145	24.5844	24.8521	23.2662	24.3667	25.949	0.033115	0.094478	-2.54035	0.551721	0.722221	0.432107	0.470351	1	-0.808762	0.194935	0.236382	-0.756715	0.529805	0.270732	0.482202
P62241	40S ribosomal protein S8	RPS8	21.7305	24.8087	25.4143	24.8594	23.9951	24.6771	22.9051	23.2757	23.9936	23.3747	24.4402	26.1323	0.216049	0.226638	-1.72438	0.591335	0.74031	0.661749	0.95043	1	0.0748949	0.846394	0.831623	0.175461	0.326291	0.173533	1.36253
P02042	Hemoglobin subunit delta	HBD	14.3458	15.4551	15.964	16.6648	16.739	16.7136	19.3573	14.4841	14.7534	14.8589	14.9423	17.7627	0.537683	0.453988	1.88198	0.665773	0.769203	0.389134	0.520492	1	0.792247	0.483503	0.459357	0.871079	0.0865737	0.0663053	2.26853
P21291	Cysteine and glycine-rich protein 1	CSRP1	18.3967	18.8133	20.1578	20.5422	19.3974	19.4195	20.0499	19.5468	20.4607	20.0012	21.1109	22.4854	0.966228	0.935969	0.0432148	0.104474	0.5744	1.12919	0.138868	1	1.09165	0.368259	0.36804	1.07407	0.377643	0.190777	1.77235
Q9Y262	Eukaryotic translation initiation factor 3 subunit L	EIF3L	16.8092	22.9138	21.2439	23.6292	21.4928	20.4306	18.6254	21.476	20.69	21.6599	21.3343	22.2038	0.0608647	0.106297	-4.4776	0.251977	0.616334	-1.22794	0.747639	1	0.449652	0.392918	0.389475	-0.781378	0.522304	0.266583	-0.877696
Q8N2M8	CLK4-associating serine/arginine rich protein	CLASRP	17.0678	23.7448	23.276	23.5739	23.9498	19.4513	15.953	22.7568	22.9597	22.8498	23.92	18.2896	0.0119903	0.05025	-6.74039	0.821619	0.874932	-0.132988	0.955043	1	-0.0389795	0.300541	0.323581	0.684082	0.0289922	0.0384935	-4.38037
P09651	Heterogeneous nuclear ribonucleoprotein A1;Heterogeneous nuclear ribonucleoprotein A1. N-terminally processed	HNRNPA1	21.2022	23.8218	23.5279	23.6154	22.9306	22.3751	22.1328	22.3748	22.8447	22.178	23.4251	24.8921	0.23815	0.239015	-1.4308	0.922453	0.948736	0.0880108	0.861545	1	-0.201629	0.926613	0.923622	0.0795689	0.747701	0.481296	0.535277
P31948	Stress-induced-phosphoprotein 1	STIP1	19.8357	21.7399	23.6331	20.4962	23.701	26.1571	20.7739	21.2111	22.1234	21.4264	22.9648	26.0191	0.161741	0.188249	-1.17071	0.221543	0.611855	1.40278	0.437931	1	-0.514159	0.0546975	0.158275	1.8574	0.00349081	0	4.61259
P67809	Nuclease-sensitive element-binding protein 1	YBX1	19.1675	23.1496	23.5459	22.8796	22.5381	23.2895	21.3998	21.5667	22.34	21.2042	22.7752	24.5492	0.268733	0.25867	-2.07451	0.616211	0.730241	0.584807	0.80953	1	-0.316217	0.744954	0.716241	0.298518	0.262689	0.146488	1.56123
P08729	Keratin. type II cytoskeletal 7	KRT7	19.772	17.5162	17.5707	17.8563	18.6425	18.8244	18.4529	18.1305	18.6071	18.3499	19.5132	20.9801	0.218425	0.228326	1.2891	0.702425	0.786338	0.265543	0.551344	1	0.279716	0.142743	0.213651	1.2545	0.204769	0.120536	2.07886
Q9UMS4	Pre-mRNA-processing factor 19	PRPF19	19.2058	23.366	23.2502	23.1368	23.4897	21.3167	19.6992	22.4025	22.5077	22.5503	22.1366	23.2164	0.0239807	0.0771462	-3.43173	0.993863	0.991809	-0.00527859	0.949033	1	-0.0407009	0.939569	0.939722	-0.0711088	0.620561	0.339738	-0.617697
O00505	Importin subunit alpha-4	KPNA3	17.5604	22.1464	22.0964	22.6949	21.3702	19.7733	17.2373	21.4945	21.0734	21.5988	21.0176	21.2446	0.00670326	0.0663051	-4.4216	0.73522	0.802624	-0.235525	0.65965	1	0.326413	0.23299	0.274847	-0.626523	0.244697	0.135544	-1.3115
P18124	60S ribosomal protein L7	RPL7	21.2272	24.5071	25.2355	24.5533	23.3225	24.5592	22.3956	23.3694	24.1491	22.8521	23.8341	25.5059	0.120898	0.152514	-2.12687	0.438898	0.68868	0.754018	0.839355	1	-0.23553	0.622143	0.578153	-0.359964	0.277293	0.154395	1.09428
Q8WV44	E3 ubiquitin-protein ligase TRIM41	TRIM41	15.4871	23.3798	21.9825	22.8046	20.6829	19.4491	16.0446	22.6148	21.8795	22.2523	21.1279	17.4992	0.00425639	0.0818667	-7.23145	0.109839	0.579582	-1.06632	0.425015	1	-0.468879	0.0419511	0.136	-2.09189	0.0496543	0.0445611	-4.52314
P49327	[Acyl-carrier-protein] S-acetyltransferase;[Acyl-carrier-protein] S-malonyltransferase;3-hydroxyacyl-[acyl-carrier-protein] dehydratase;3-oxoacyl-[acyl-carrier-protein] reductase;3-oxoacyl-[acyl-carrier-protein] synthase;Enoyl-[acyl-carrier-protein] reductase;Fatty acid synthase;Oleoyl-[acyl-carrier-protein] hydrolase	FASN	20.5849	21.8822	22.9592	20.7748	23.0014	24.2397	21.2934	21.8858	22.2123	19.9887	22.6628	24.4986	0.116531	0.149943	-0.944772	0.20098	0.617085	0.701806	0.0621435	1	-1.50222	0.0304485	0.115415	0.948144	0.00270112	0	2.48519
P05141	ADP/ATP translocase 2;ADP/ATP translocase 2. N-terminally processed	SLC25A5	23.5504	25.7927	26.8368	25.5806	26.5607	29.046	24.8302	24.8561	25.9068	25.0221	26.4346	28.6573	0.288923	0.271611	-1.13412	0.253399	0.618349	1.04739	0.970128	1	-0.0230446	0.131082	0.201653	1.17319	0.0200463	0.0209	3.5272
Q99873	Protein arginine N-methyltransferase 1	PRMT1	17.5274	22.2741	21.9335	22.7124	21.4459	20.7575	18.8833	21.2589	21.2274	21.3282	21.2176	22.2194	0.0521738	0.095223	-3.56117	0.791844	0.852186	-0.186088	0.795376	1	0.253747	0.491245	0.464156	-0.434813	0.784261	0.536213	-0.278064
P63104	14-3-3 protein zeta/delta	YWHAZ	22.5813	23.2259	23.9691	23.0105	23.9492	24.6452	23.0061	22.6871	23.5459	23.1593	24.2141	25.8009	0.68178	0.560778	-0.162843	0.144328	0.582017	0.800954	0.691049	1	0.128383	0.0643864	0.163846	1.12512	0.0708246	0.0617013	2.26653
Q9BYW2	Histone-lysine N-methyltransferase SETD2	SETD2	16.7318	22.0198	21.2236	21.5675	20.1725	18.0495	15.5615	22.6493	19.0985	19.3	19.5474	20.1432	0.0113349	0.0536	-6.18788	0.188877	0.608976	-2.17349	0.247591	1	-1.90079	0.0306644	0.114744	-2.4746	0.0975694	0.0680455	-3.23818
P16403	Histone H1.2	HIST1H1C	18.7805	19.251	19.999	16.757	17.5351	18.5296	16.5974	19.0246	17.7677	17.7204	18.7445	20.1081	0.317599	0.29114	-1.44885	0.841565	0.882047	-0.254467	0.0616683	1	-1.8991	0.246202	0.273831	-0.998002	0.841455	0.639125	0.181068
Q58FF6	Putative heat shock protein HSP 90-beta 4	HSP90AB4P	16.2497	20.8366	21.9871	20.1686	22.286	23.3636	17.5766	19.4521	20.7507	19.084	21.2933	24.2484	0.0779033	0.12155	-3.23123	0.317818	0.637061	1.22452	0.61545	1	-0.518078	0.193154	0.233537	1.64528	0.0468298	0.0432227	3.66164
P31689	DnaJ homolog subfamily A member 1	DNAJA1	18.9772	21.8062	23.0327	22.0807	23.0806	26.1814	19.4927	20.4711	22.529	20.8905	22.7367	26.3433	0.117003	0.149287	-1.90374	0.147974	0.579805	1.64221	0.735432	1	0.346957	0.124068	0.205189	1.77003	0.0167911	0.0243495	5.12372
Q9NR30	Nucleolar RNA helicase 2	DDX21	19.9344	23.0607	23.642	22.9948	21.9577	22.4814	20.9354	21.9084	22.1231	21.7162	22.9423	23.3432	0.115178	0.150262	-2.0496	0.71681	0.790419	0.398067	0.89454	1	-0.129073	0.967795	0.968324	-0.0345316	0.612404	0.331333	0.427802
Q13838	Spliceosome RNA helicase DDX39B	DDX39B	21.3494	23.8151	23.5275	23.6103	24.3751	23.0614	21.8069	22.7721	23.2628	23.046	23.7166	25.004	0.0948008	0.129435	-1.71543	0.867735	0.897862	0.101539	0.958802	1	0.0345774	0.3469	0.35577	0.752238	0.571641	0.297633	0.739096
O60814	Histone H2B type 1-K	HIST1H2BK	25.6292	25.3442	26.4692	24.9273	26.1313	27.0937	26.0248	25.2608	25.8401	25.259	26.6654	28.5175	0.121955	0.15154	0.52448	0.115167	0.571384	0.85218	0.345575	1	-0.209332	0.055785	0.157565	1.09589	0.0724533	0.0608955	2.50312
Q8WVZ9	Kelch repeat and BTB domain-containing protein 7	KBTBD7	17.2713	22.8396	22.1471	22.5173	22.1792	21.7176	17.936	22.09	21.9915	21.9514	22.3625	20.2086	0.0104523	0.0581205	-4.86108	0.410072	0.680398	-0.395491	0.672163	1	-0.230454	0.665166	0.620712	-0.193891	0.216624	0.124698	-1.50167
P52701	DNA mismatch repair protein Msh6	MSH6	19.4228	22.2334	23.2653	21.9701	22.9118	25.0502	19.1957	22.1202	22.5051	21.376	22.9475	25.2298	0.00195254	0.1456	-2.86757	0.206591	0.613111	0.70843	0.237687	1	-0.503759	0.00616283	0.0944615	0.752878	0.00128056	0	2.96321
P16402	Histone H1.3	HIST1H1D	15.0739	16.0191	19.1558	15.1771	16.7267	16.8832	14.7364	16.8169	18.4334	14.7707	15.4127	17.6718	0.0731014	0.11594	-1.51281	0.0476379	0.585321	2.37664	0.0841628	1	-1.44408	0.694866	0.664717	-0.3483	0.265119	0.147023	0.859526
P62328	Hematopoietic system regulatory peptide;Thymosin beta-4	TMSB4X	22.0211	21.1263	25.5184	21.171	23.472	24.3242	22.0406	21.8488	22.8111	22.367	23.3564	25.2074	0.271648	0.257844	0.543294	0.196188	0.623059	2.67725	0.726008	1	0.28149	0.034222	0.124886	1.92664	0.0289768	0.0386189	3.27825
Q03111	Protein ENL	MLLT1	17.4226	24.1228	23.912	24.2674	22.6975	20.189	15.5182	23.5599	22.8963	23.7116	21.9114	20.4175	0.0176675	0.0568824	-7.37091	0.530042	0.722667	-0.43718	0.74391	1	0.148189	0.086322	0.17707	-1.53685	0.00728978	0.01368	-3.53804
O60563	Cyclin-T1	CCNT1	15.9042	20.8997	20.315	21.1552	17.8222	17.2192	15.3681	19.4205	19.2518	19.6758	17.9829	18.6401	0.0289323	0.0841702	-4.52393	0.719306	0.7905	-0.376706	0.829848	1	0.255433	0.0935943	0.184202	-2.25759	0.161644	0.104269	-2.23046
Q6P158	Putative ATP-dependent RNA helicase DHX57	DHX57	18.9575	22.623	23.1496	22.2289	21.7184	21.6137	18.5731	22.3776	22.2513	21.3914	21.6145	22.0715	0.0037059	0.07648	-3.73499	0.709127	0.793729	0.200191	0.254552	1	-0.690137	0.0246059	0.115304	-0.833856	0.126941	0.0829156	-0.657667
Q96PK6	RNA-binding protein 14	RBM14	19.1431	23.4549	23.2863	23.1074	20.5562	20.66	19.7518	21.2138	21.5885	21.6359	20.9409	23.1871	0.130782	0.159967	-2.88687	0.948234	0.964851	0.103054	0.98031	1	0.0373344	0.297805	0.321113	-1.58575	0.830511	0.622244	-0.410743
P62263	40S ribosomal protein S14	RPS14	21.2853	23.56	24.2231	23.2645	23.1077	23.7774	22.0443	22.3427	23.0299	22.3952	23.233	24.7791	0.214724	0.226846	-1.28654	0.511311	0.709197	0.675141	0.885854	1	-0.121528	0.75464	0.727993	0.219006	0.234335	0.132346	1.32691
P62269	40S ribosomal protein S18	RPS18	21.9401	24.6954	25.5024	24.4013	24.2513	25.0119	22.8942	23.4953	23.7047	23.4052	24.4764	26.0831	0.160006	0.18593	-1.67822	0.684487	0.77898	0.508181	0.828415	1	-0.192074	0.702993	0.673609	0.268536	0.212752	0.124248	1.45217
P23528	Cofilin-1	CFL1	22.4321	23.5452	23.7978	21.756	23.3018	24.3899	22.745	22.2764	23.3787	22.9261	24.0031	25.5705	0.670721	0.554348	-0.322236	0.417289	0.686852	0.677465	0.577001	1	-0.569714	0.413797	0.402632	0.741702	0.139557	0.0872727	2.06944
Q15459	Splicing factor 3A subunit 1	SF3A1	16.2261	22.8291	21.8118	22.3402	22.8528	19.8174	18.632	21.3126	21.1088	21.0578	21.5764	22.032	0.0824104	0.125311	-4.64183	0.541038	0.725664	-0.610565	0.74402	1	-0.371868	0.897976	0.893489	0.143743	0.483055	0.241253	-1.14614
Q86YZ3	Hornerin	HRNR	24.0753	21.5657	23.5642	19.4981	23.5901	23.7519	23.4455	22.7218	22.7441	20.4053	23.1186	21.7762	0.133404	0.16077	1.61666	0.290048	0.623434	1.01037	0.096389	1	-2.19207	0.192022	0.233959	1.21064	0.642165	0.3554	0.620278
Q9P2H3	Intraflagellar transport protein 80 homolog	IFT80	15.8093	21.7411	21.4021	21.9805	20.0299	18.1851	18.0835	21.0042	21.1399	21.7951	17.578	17.2789	0.0658094	0.109765	-4.42628	0.81913	0.871786	-0.101707	0.307913	1	0.515152	0.182606	0.227689	-2.56872	0.0247795	0.0281891	-3.64065
P61978	Heterogeneous nuclear ribonucleoprotein K	HNRNPK	21.348	22.1035	23.2932	21.5806	23.0351	23.6983	21.9754	21.7089	22.639	22.1218	23.2768	24.7701	0.577225	0.479077	-0.244506	0.109061	0.58394	1.0599	0.884692	1	-0.0549746	0.0326003	0.113296	1.24972	0.0552353	0.0503966	2.328
Q9GZS3	WD repeat-containing protein 61;WD repeat-containing protein 61. N-terminally processed	WDR61	15.218	21.2929	19.9897	21.8195	19.5013	19.2107	16.5684	21.3063	17.2677	20.6785	17.7364	20.4424	0.0152439	0.0502069	-5.40641	0.188707	0.611904	-2.67093	0.93738	1	-0.0506229	0.0934258	0.185137	-2.68078	0.139213	0.0867482	-1.47305
P55884	Eukaryotic translation initiation factor 3 subunit B	EIF3B	18.8011	22.3552	20.6672	23.1783	21.0767	20.9509	18.7154	21.9555	21.2073	21.5043	21.2477	22.1187	0.00359992	0.0796667	-3.3971	0.0683535	0.629299	-1.21811	0.848935	1	0.185968	0.0447125	0.141565	-0.993087	0.420538	0.211886	-0.620529
P12956	X-ray repair cross-complementing protein 6	XRCC6	19.5306	21.7956	22.8014	21.6321	22.2422	21.8255	20.2702	20.686	21.3329	20.6632	21.4992	23.4667	0.182108	0.201131	-1.3404	0.463997	0.705722	0.826339	0.910955	1	-0.0931253	0.445054	0.432872	0.629938	0.291765	0.161862	1.40531
P23246	Splicing factor. proline- and glutamine-rich	SFPQ	21.5178	24.0803	24.2037	24.5007	22.8538	22.8348	22.234	22.6422	23.1909	22.5072	23.6424	25.0527	0.205698	0.219496	-1.48535	0.739185	0.803472	0.336032	0.918159	1	0.142728	0.902887	0.900229	-0.113167	0.702483	0.416793	0.582483
P30050	60S ribosomal protein L12	RPL12	20.8349	22.8021	23.814	22.9782	21.9796	22.6735	21.7723	21.5023	22.6956	22.1052	23.0739	24.6162	0.400567	0.361216	-0.84861	0.32722	0.640584	1.10257	0.668174	1	0.389452	0.702408	0.673388	0.374506	0.32978	0.173761	1.49262
O60506	Heterogeneous nuclear ribonucleoprotein Q	SYNCRIP	18.674	21.5295	22.008	21.8521	21.8968	21.3203	19.2753	20.4727	20.9309	20.5436	21.6495	23.1172	0.0794259	0.124034	-2.02648	0.598073	0.736991	0.468346	0.836806	1	0.196728	0.290817	0.31319	0.772	0.363136	0.187216	1.21763
P12236	ADP/ATP translocase 3;ADP/ATP translocase 3. N-terminally processed	SLC25A6	18.4042	20.6766	21.9778	20.8242	21.721	24.0826	19.0817	19.9234	21.0385	19.951	21.1707	23.6423	0.0915269	0.127051	-1.55703	0.18255	0.600841	1.20815	0.893167	1	0.0876122	0.133318	0.202342	1.14586	0.0146644	0.0174426	3.56243
P01040	Cystatin-A;Cystatin-A. N-terminally processed	CSTA	22.0929	21.0828	21.8919	21.0594	22.9016	23.2368	21.5188	20.5096	21.0465	21.1177	22.7014	23.1332	0.130538	0.159361	1.00964	0.31824	0.635958	0.673009	0.416971	1	0.292336	0.0221552	0.112336	2.0053	0.0145381	0.0178324	2.38881
P41091	Eukaryotic translation initiation factor 2 subunit 3	EIF2S3	18.9675	23.5929	23.3787	22.3851	22.4537	23.0898	20.8124	22.1778	22.1618	21.2631	22.5331	23.8928	0.123366	0.151224	-2.9954	0.913096	0.939888	-0.115123	0.360843	1	-1.06126	0.635748	0.587183	-0.391965	0.533999	0.275578	0.605927
P06899	Histone H2B type 1-J	HIST1H2BJ	20.6975	20.299	21.1279	19.893	20.9971	21.8373	20.087	20.0804	20.7374	20.2839	21.4508	22.7948	0.595935	0.494724	0.202551	0.079981	0.587123	0.742935	0.695451	1	-0.101261	0.0544912	0.155134	1.03426	0.0494152	0.0447636	2.12638
Q8N960	Centrosomal protein of 120 kDa	CEP120	17.1853	22.0757	22.5275	22.3197	22.0213	22.1278	16.7332	21.5009	21.5995	21.4684	22.269	22.6851	0.00568348	0.0501224	-4.82911	0.66421	0.769375	0.275168	0.85595	1	0.105724	0.372349	0.370346	0.356807	0.262579	0.146655	0.61811
O95757	Heat shock 70 kDa protein 4L	HSPA4L	17.9201	21.8065	22.2226	21.4786	22.0858	23.182	17.4458	20.5763	21.3942	21.3115	21.9683	23.7824	0.0335398	0.0944	-3.50843	0.492923	0.713854	0.617002	0.774034	1	0.203638	0.308845	0.325604	0.835699	0.0788593	0.0620973	2.29081
P60174	Triosephosphate isomerase	TPI1	22.4048	21.5661	23.3695	21.6845	23.423	24.3994	22.3497	22.3484	23.1016	22.3406	23.7783	25.0431	0.396192	0.356574	0.420012	0.0906021	0.587556	1.2783	0.923591	1	0.0553226	0.0620318	0.164159	1.64345	0.0319776	0.0386909	2.76399
P07199	Major centromere autoantigen B	CENPB	14.5003	22.8067	23.4306	22.6814	23.3863	22.1083	14.627	22.4903	22.49	22.3016	23.2682	19.9641	0.000443947	0.333333	-8.08482	0.593859	0.738383	0.311867	0.590405	1	-0.156941	0.0566814	0.155314	0.6788	0.275224	0.152881	-1.61226
P06702	Protein S100-A9	S100A9	23.37	22.9675	24.9696	22.7825	24.4515	26.5035	23.744	22.7647	23.1818	23.1514	24.7645	25.8882	0.0831397	0.126462	0.690934	0.310964	0.639	1.20965	0.679003	1	0.100899	0.011268	0.114256	1.74191	0.00933009	0.010209	3.32979
Q09666	Neuroblast differentiation-associated protein AHNAK	AHNAK	21.2655	22.2088	21.7941	20.0028	21.601	22.6131	21.3642	20.8957	21.9312	21.5346	22.6291	24.2499	0.752929	0.628351	-0.237399	0.68451	0.778192	0.310358	0.518592	1	-0.783556	0.56928	0.525795	0.562791	0.215151	0.124599	1.87924
Q58FG0	Putative heat shock protein HSP 90-alpha A5	HSP90AA5P	14.1254	15.0745	18.2494	15.2027	18.5523	22.6607	15.018	16.0199	17.7991	14.824	16.4742	19.8286	0.272245	0.257763	-0.975523	0.0418839	0.613763	2.47709	0.404432	1	-0.533865	0.22716	0.267912	1.96605	0.0623082	0.0548095	5.69746
P69905	Hemoglobin subunit alpha	HBA1	23.7977	23.0945	23.8827	22.9957	24.5038	25.1888	25.782	23.3506	24.0823	23.4472	24.6356	26.0471	0.257707	0.24494	1.56728	0.0427317	0.59967	0.759968	0.996968	1	-0.00111294	0.0112346	0.11574	1.34718	0.0332245	0.0387801	2.3954
P25398	40S ribosomal protein S12	RPS12	19.7801	23.9917	24.2701	23.5388	22.9648	22.6804	21.8972	21.7069	22.37	22.1376	23.3357	25.2068	0.325788	0.304716	-2.01072	0.781408	0.842194	0.470707	0.994125	1	-0.0111351	0.819172	0.803739	0.300932	0.58638	0.305857	1.09426
P08727	Keratin. type I cytoskeletal 19	KRT19	22.9965	22.2952	23.0019	20.7822	22.7325	23.7958	22.3667	21.6684	22.9392	22.3614	23.5539	25.2957	0.255934	0.244056	0.699763	0.0882483	0.58747	0.988735	0.676976	1	-0.410054	0.153561	0.212152	1.1614	0.0875062	0.0659659	2.56395
Q12906	Interleukin enhancer-binding factor 3	ILF3	19.1002	22.5164	22.664	22.1128	22.4762	22.2045	19.6924	21.4035	21.5892	21.4242	21.946	23.3713	0.0554737	0.0981793	-2.56363	0.849363	0.891255	0.166701	0.79741	1	-0.191447	0.723109	0.694625	0.251188	0.412415	0.210736	0.82795
Q10570	Cleavage and polyadenylation specificity factor subunit 1	CPSF1	17.5009	21.8592	21.9193	21.6618	20.5571	21.1651	16.2518	21.9701	21.7018	20.8196	20.6355	21.3434	0.0151364	0.0510877	-5.03828	0.483752	0.702569	-0.104086	0.253451	1	-0.673954	0.00264351	0.117647	-1.31833	0.0243627	0.0285	-0.660373
P60660	Myosin light polypeptide 6	MYL6	22.9998	22.8737	23.5374	19.09	21.7524	22.7649	22.0859	21.9175	22.7035	22.2324	23.4945	25.0952	0.84453	0.744013	0.147202	0.371553	0.655349	0.724811	0.401654	1	-1.73443	0.839973	0.827001	0.227804	0.347302	0.181693	1.53441
O94887	FERM. RhoGEF and pleckstrin domain-containing protein 2	FARP2	14.9448	21.93	21.2058	21.5132	20.575	19.4617	16.4893	21.3885	20.5753	20.7339	20.2379	17.8558	0.0184434	0.0690496	-5.94225	0.20554	0.613624	-0.768735	0.376042	1	-0.535759	0.0591082	0.157944	-1.25285	0.0713231	0.0612383	-3.0005
P62753	40S ribosomal protein S6	RPS6	20.4777	23.9436	24.7027	23.9036	23.341	24.0822	21.8415	22.5481	23.1769	22.5927	23.7357	25.0433	0.165901	0.190171	-2.08628	0.571236	0.733969	0.693938	0.998306	1	0.00229359	0.725714	0.697074	0.29249	0.260335	0.146469	1.31687
O95714	E3 ubiquitin-protein ligase HERC2	HERC2	18.5497	21.6313	21.9467	20.582	21.1397	20.9967	19.8423	22.6996	22.098	17.039	21.7264	20.0984	0.0713016	0.114054	-2.96945	0.815637	0.871291	-0.143106	0.211482	1	-3.35491	0.352427	0.360901	-0.732388	0.146309	0.0923017	-1.61786
P0DOX5			23.457	22.3406	23.5811	23.1032	23.8665	24.8928	24.3298	21.5908	22.3787	22.65	23.2224	24.8555	0.0787014	0.123096	1.92771	0.288624	0.623723	1.01418	0.173138	1	0.910894	0.0856114	0.176796	1.57877	0.0162536	0.02508	2.90844
Q96N67	Dedicator of cytokinesis protein 7	DOCK7	18.0764	21.5774	20.8516	21.1957	20.2363	20.5251	18.5991	22.4233	20.9279	17.4738	20.1014	20.7628	0.0179314	0.0597956	-3.66263	0.120364	0.563604	-1.11062	0.297299	1	-2.66557	0.0505686	0.14894	-1.83151	0.0908351	0.0672672	-1.35638
P15880	40S ribosomal protein S2	RPS2	21.4681	24.9832	25.3885	24.6473	24.089	24.6051	22.6685	23.4463	23.9244	23.4118	24.0448	25.8277	0.158665	0.185274	-2.14646	0.717678	0.789775	0.44171	0.868348	1	-0.185184	0.865223	0.854599	-0.147881	0.414998	0.210197	1.00166
P01833	Polymeric immunoglobulin receptor;Secretory component	PIGR	20.7192	18.2681	21.3785	19.5047	22.0142	22.1972	20.8967	17.1917	19.5178	20.4541	21.34	20.6702	0.0299992	0.0885474	3.078	0.127189	0.572195	2.71823	0.0884767	1	2.24945	0.0249219	0.112851	3.94716	0.0581181	0.0497832	3.70376
Q9HCS7	Pre-mRNA-splicing factor SYF1	XAB2	15.8305	21.8197	21.2884	21.2266	21.8174	16.5263	14.9132	21.168	20.4929	21.1216	20.2465	18.2204	0.00834086	0.0558857	-6.12203	0.361577	0.642799	-0.603177	0.434844	1	-0.319776	0.641431	0.59451	-0.461933	0.0452467	0.0416538	-4.12049
P00558	Phosphoglycerate kinase 1	PGK1	22.2431	21.3545	22.8356	20.6553	22.8594	23.4188	21.8237	21.3224	22.2958	21.8642	23.0132	24.5469	0.080672	0.124514	0.694973	0.0452676	0.588154	1.22723	0.90837	1	-0.0786905	0.0024077	0.125	1.59786	0.0426438	0.04104	2.64443
A0AVF1	Intraflagellar transport protein 56	TTC26	14.5435	21.4342	21.2987	21.5892	21.0284	20.7022	16.8583	20.6884	20.5219	20.8769	19.6564	19.01	0.0478016	0.097931	-5.36039	0.805466	0.862763	-0.151012	0.770805	1	0.171712	0.45439	0.438371	-0.718886	0.322263	0.172493	-1.20522
O43865	Putative adenosylhomocysteinase 2	AHCYL1	19.1256	23.9203	23.2211	24.2957	25.1055	22.8962	19.8544	23.0153	23.1534	23.2157	24.7942	23.5639	0.0206713	0.0737255	-3.97785	0.599385	0.734296	-0.280583	0.722459	1	0.287845	0.090348	0.186463	1.48203	0.713564	0.434197	-0.237752
P31944	Caspase-14;Caspase-14 subunit p10. mature form;Caspase-14 subunit p17. mature form;Caspase-14 subunit p20. intermediate form;Caspase-14 subunit p8. intermediate form	CASP14	22.6708	21.8929	22.5883	21.403	22.5633	23.5756	21.6501	21.7503	21.3475	21.9704	23.3492	23.3087	0.578383	0.480129	0.338863	0.836531	0.883076	0.146338	0.690092	1	-0.134857	0.104763	0.195092	1.13469	0.00860415	0.0113058	1.62059
Q99459	Cell division cycle 5-like protein	CDC5L	16.8265	22.3777	22.3256	21.8388	22.35	19.8208	17.2328	21.7227	21.6962	21.83	21.6181	19.8972	0.00584104	0.056	-5.02052	0.939002	0.960693	-0.0392523	0.577733	1	-0.215766	0.905174	0.90144	-0.0661545	0.0219011	0.0234308	-2.19116
P81605	DCD-1;Dermcidin;Survival-promoting peptide	DCD	25.6709	25.1845	25.5678	24.693	26.0916	27.2581	25.4684	24.8301	24.7453	25.1287	26.2134	26.8602	0.110363	0.143365	0.562296	0.770684	0.829471	0.149199	0.763896	1	-0.096488	0.0257412	0.11211	1.14518	0.016448	0.0248317	2.05182
P01876	Ig alpha-1 chain C region	IGHA1	24.1203	22.5333	23.5177	22.8709	24.6085	25.2359	24.0987	22.3974	22.6947	22.9689	24.2955	24.7644	0.00174839	0.208	1.64417	0.264237	0.626651	0.64081	0.0323525	1	0.454531	0.00729831	0.117153	1.98666	0.0092405	0.0102857	2.53478
P02647	Apolipoprotein A-I;Proapolipoprotein A-I;Truncated apolipoprotein A-I	APOA1	21.5579	20.3208	21.1994	20.759	21.3416	21.88	22.3218	19.6929	20.6175	20.0541	19.9008	21.8875	0.0596256	0.102458	1.93302	0.169776	0.593213	0.901544	0.486298	1	0.399664	0.516228	0.480747	0.614328	0.0268592	0.0331349	1.87684
Q13435	Splicing factor 3B subunit 2	SF3B2	17.8675	23.7141	23.1274	23.2244	23.2795	21.2607	19.3675	22.4809	22.3435	22.0328	22.5057	22.9859	0.0438977	0.0971935	-4.48006	0.669278	0.771897	-0.362094	0.639293	1	-0.468948	0.804752	0.784138	-0.204947	0.455203	0.227632	-0.974208
P62906	60S ribosomal protein L10a	RPL10A	20.5415	23.6537	24.3748	23.851	22.3698	23.5675	21.9849	22.1107	23.0457	22.241	23.3753	24.966	0.265092	0.25544	-1.61901	0.501494	0.713452	0.828087	0.896658	1	0.163828	0.992578	0.994188	-0.00966549	0.314992	0.1696	1.38453
P30101	Protein disulfide-isomerase A3	PDIA3	20.8677	21.1162	21.7371	21.1831	21.7168	22.9296	21.5641	21.2472	22.2496	21.4814	22.7463	24.0062	0.931867	0.885169	0.0342159	0.0917847	0.577148	0.811636	0.453	1	0.150531	0.180366	0.228343	1.04985	0.0519225	0.0458911	2.2862
P02788	Kaliocin-1;Lactoferricin-H;Lactoferroxin-A;Lactoferroxin-B;Lactoferroxin-C;Lactotransferrin	LTF	22.7361	21.121	23.044	21.412	22.901	23.886	22.2012	21.1016	21.8306	21.5159	22.677	23.8637	0.0367448	0.0990222	1.35737	0.160463	0.594877	1.32604	0.0217431	1	0.352646	0.00445884	0.0962286	1.67773	2.86368e-05	0	2.76355
Q08554	Desmocollin-1	DSC1	22.7225	22.4008	22.6507	20.6408	22.8209	22.8966	22.4944	21.5049	21.5957	21.3804	22.7504	23.0335	0.291911	0.272104	0.655569	0.82857	0.878776	0.1703	0.246259	1	-0.942232	0.205026	0.247855	0.832774	0.155113	0.0976571	1.01221
P02787	Serotransferrin	TF	22.0736	19.6819	20.3699	21.039	21.6938	22.5658	21.8187	19.4553	20.5054	20.6444	21.319	23.2276	0.00510471	0.0584762	2.37758	0.0223012	0.729796	0.869061	0.0304917	1	1.27313	0.0125269	0.108683	1.93783	0.0108645	0.0183624	3.32809
Q9NSB2	Keratin. type II cuticular Hb4	KRT84	17.7295	15.7417	19.3416	17.619	21.0347	19.656	17.4356	16.691	18.7355	18.0276	19.0867	20.7803	0.110722	0.142076	1.36624	0.0375827	0.641831	2.82222	0.0897099	1	1.60696	0.0710674	0.161552	3.84437	0.0321805	0.0384578	4.00179
P07910	Heterogeneous nuclear ribonucleoproteins C1/C2	HNRNPC	21.0936	23.7695	23.6189	23.7375	24.327	22.7424	22.0537	22.3576	23.0104	22.5918	23.6999	25.1498	0.223064	0.228376	-1.48991	0.774986	0.834561	0.251065	0.921599	1	0.101114	0.343829	0.352821	0.949898	0.591775	0.311373	0.882498
P12273	Prolactin-inducible protein	PIP	22.0098	20.7521	21.5012	21.2882	22.1687	23.6313	21.6857	20.437	20.978	20.7847	22.6717	22.8002	0.0310183	0.0845427	1.25322	0.169039	0.596415	0.645068	0.275146	1	0.441919	0.0254252	0.111273	1.82567	0.0275647	0.0340068	2.62121
P06748	Nucleophosmin	NPM1	21.6649	24.2707	24.8947	24.0126	22.8284	23.9322	22.8484	22.9837	23.545	23.073	24.0631	25.7299	0.257459	0.245281	-1.37057	0.590104	0.742327	0.592624	0.925304	1	-0.0844021	0.857568	0.843817	-0.181477	0.389882	0.196954	1.20383
P21127	Cyclin-dependent kinase 11B	CDK11B	18.209	21.8326	21.2181	22.8289	21.4962	24.358	17.0666	22.8248	22.1428	23.1543	22.5659	20.3296	0.0250392	0.0745311	-4.69087	0.439963	0.687689	-0.648286	0.33195	1	0.662867	0.722792	0.694348	-0.297655	0.994853	0.991951	0.0150995
Q99523	Sortilin	SORT1	16.6419	21.1963	21.9775	20.8499	21.7165	24.5388	14.0916	20.6111	21.3911	20.767	21.7138	24.6731	0.0515516	0.0955668	-5.53695	0.20019	0.618679	0.78055	0.777767	1	-0.0952616	0.109156	0.203242	0.811417	0.00651109	0.010022	3.70227
P16401	Histone H1.5	HIST1H1B	21.3764	21.2128	25.1674	20.9311	22.775	23.3923	21.8144	21.3212	22.3176	21.8139	23.1585	24.7417	0.282741	0.265073	0.328424	0.224692	0.61831	2.47549	0.834551	1	0.1055	0.0134683	0.104089	1.69979	0.0537683	0.0490107	2.80002
Q9Y230	RuvB-like 2	RUVBL2	16.5485	19.9142	21.0988	20.4212	21.6367	24.434	18.945	19.3123	20.2653	19.2605	20.7897	24.2664	0.269955	0.25692	-1.8665	0.173142	0.591437	1.06878	0.760926	1	0.227622	0.0912406	0.187354	1.59992	0.00432007	0.00747541	4.73693
P62280	40S ribosomal protein S11	RPS11	22.0587	24.802	25.3469	24.546	23.994	24.5161	22.8874	23.6519	23.9003	23.302	24.2989	25.8833	0.131794	0.160048	-1.75387	0.70958	0.793356	0.396616	0.754839	1	-0.302952	0.904788	0.901803	-0.0804749	0.389901	0.196763	0.972791
Q9Y490	Talin-1	TLN1	19.4116	21.0994	20.3401	18.1574	21.1165	21.9541	20.1969	19.8178	20.6764	20.0808	21.453	23.1268	0.475741	0.416864	-0.654344	0.9471	0.967961	0.049633	0.366113	1	-1.33948	0.338629	0.347582	0.826165	0.138744	0.08712	2.08187
O43390	Heterogeneous nuclear ribonucleoprotein R	HNRNPR	19.8303	22.9717	23.3508	23.1352	23.1203	22.6854	21.2146	21.7182	22.239	21.8472	22.7859	24.3581	0.190222	0.207455	-1.8225	0.644982	0.755767	0.449924	0.88565	1	0.146279	0.447429	0.435365	0.608163	0.377125	0.191154	1.17678
P30153	Serine/threonine-protein phosphatase 2A 65 kDa regulatory subunit A alpha isoform	PPP2R1A	18.4429	21.8447	22.8817	21.2617	22.8564	24.3587	20.5022	20.8018	21.937	21.1295	22.3979	24.5583	0.250027	0.24215	-1.8507	0.262649	0.627144	1.0861	0.830726	1	-0.127676	0.149272	0.214862	1.3039	0.0274995	0.0341224	3.13528
Q9NZT1	Calmodulin-like protein 5	CALML5	21.5864	21.8121	22.315	21.4259	22.7431	23.4268	21.196	19.2353	20.8304	21.7483	23.3184	23.1221	0.574105	0.479579	0.867494	0.553615	0.722022	1.049	0.498874	1	1.06339	0.197964	0.244034	2.50702	0.168086	0.107782	2.75074
P63173	60S ribosomal protein L38	RPL38	22.9432	23.3742	22.8484	23.9158	23.3043	23.9333	22.5855	22.1322	23.0182	22.0796	23.3989	24.7213	0.987743	0.974046	0.0112028	0.800861	0.863241	0.18012	0.845859	1	0.244534	0.438006	0.429413	0.598424	0.165671	0.10479	1.5741
Q86V97	Kelch repeat and BTB domain-containing protein 6	KBTBD6	15.9055	21.871	21.8571	22.1161	22.0202	22.1712	16.4712	21.0946	21.1552	21.2623	22.1697	21.3196	0.00812991	0.0575294	-5.29446	0.968447	0.977358	0.0233631	0.754823	1	0.206373	0.261598	0.285187	0.612164	0.693304	0.40473	0.262563
P40926	Malate dehydrogenase. mitochondrial	MDH2	22.2137	20.0638	23.1108	20.8747	22.8457	23.7225	21.68	21.187	22.0771	21.6634	22.9575	24.6909	0.167491	0.192781	1.32143	0.123169	0.566261	1.96852	0.447301	1	0.643659	0.0563391	0.156432	2.27621	0.0402993	0.0420923	3.58135
P09661	U2 small nuclear ribonucleoprotein A'	SNRPA1	20.4923	22.6107	23.3465	22.4613	23.2544	24.0336	19.8985	22.5274	22.7072	22.7046	22.9854	24.12	0.0155805	0.0527731	-2.37367	0.291397	0.619921	0.457829	0.923948	1	0.0138731	0.0595732	0.160607	0.550879	0.00158147	0	1.50779
Q86WT1	Tetratricopeptide repeat protein 30A	TTC30A	15.8915	22.5601	22.4216	22.8233	21.5997	17.6968	16.8415	21.4289	21.1237	21.8337	20.0603	19.8815	0.016791	0.0513083	-5.62803	0.820704	0.873931	-0.221874	0.700216	1	0.33397	0.347071	0.355316	-1.16447	0.121099	0.0806126	-3.20535
O15371	Eukaryotic translation initiation factor 3 subunit D	EIF3D	17.1427	23.0899	21.6825	23.5796	22.4792	20.954	17.833	22.6359	21.6278	22.8354	21.9627	21.5289	0.00585525	0.0549434	-5.375	0.0340237	0.683831	-1.20773	0.512044	1	0.344616	0.202865	0.248735	-0.641937	0.0474322	0.0436822	-1.62142
P29401	Transketolase	TKT	21.8352	21.5365	22.3826	21.4238	22.5639	23.815	21.767	21.6945	22.282	21.7574	23.1364	24.5062	0.163695	0.18722	0.185598	0.0166405	0.8272	0.716874	0.905106	1	-0.0248795	0.0532765	0.15635	1.23468	0.0188525	0.0219039	2.54516
Q9NNW5	WD repeat-containing protein 6	WDR6	15.2433	22.0776	22.8265	21.2801	22.4175	23.7426	14.4157	21.6101	21.8994	20.8189	22.0444	23.8071	0.00455871	0.0663784	-7.01436	0.422685	0.689783	0.519069	0.136675	1	-0.794387	0.324831	0.341133	0.387071	0.0146053	0.0176354	1.93097
Q01995	Transgelin	TAGLN	18.1223	19.2792	21.2351	20.4341	19.4174	20.3858	20.4014	20.2473	21.1148	20.4471	21.7095	23.0205	0.72471	0.603972	-0.50139	0.101546	0.58451	1.41164	0.296718	1	0.677308	0.586013	0.538664	0.800184	0.301027	0.166494	1.93992
P16989	Y-box-binding protein 3	YBX3	14.5933	18.5266	18.4015	17.5766	17.1397	17.8291	16.2069	16.6392	16.9019	16.3204	17.6479	19.5775	0.220809	0.22624	-2.18282	0.959687	0.975414	0.0687704	0.632036	1	-0.634418	0.86446	0.854857	-0.189078	0.475614	0.236033	1.12038
P06858	Lipoprotein lipase	LPL	21.1862	18.4527	18.1854	15.2828	15.5781	16.1234	15.0847	16.1009	16.4951	16.9232	17.3082	19.4066	0.817421	0.711679	0.858648	0.969057	0.976591	0.0633993	0.498968	1	-1.17381	0.625557	0.579358	-0.833672	0.8315	0.624518	0.488173
P31943	Heterogeneous nuclear ribonucleoprotein H;Heterogeneous nuclear ribonucleoprotein H. N-terminally processed	HNRNPH1	20.6431	22.1048	22.6107	21.9084	22.581	22.9071	21.359	21.3446	22.0372	21.6972	22.5962	24.1172	0.300037	0.276227	-0.723687	0.335216	0.642925	0.59922	0.861408	1	0.0780706	0.150999	0.212378	0.863837	0.129479	0.0834018	1.78742
P07195	L-lactate dehydrogenase B chain	LDHB	22.5252	22.6956	23.5113	22.3944	23.6494	24.3723	22.4329	22.4886	23.0414	22.702	23.9569	25.3759	0.423536	0.374055	-0.11306	0.116668	0.564919	0.684246	0.834929	1	-0.0438833	0.0226318	0.107806	1.21103	0.0468924	0.0430189	2.282
P62277	40S ribosomal protein S13	RPS13	21.2315	24.535	25.0016	24.718	23.7285	24.2023	22.7167	22.8322	23.6578	23.1267	24.1042	25.9041	0.269407	0.257967	-1.70951	0.611816	0.735141	0.646082	0.856611	1	0.23877	0.814525	0.79815	0.232729	0.373132	0.190583	1.36959
Q9HCK8	Chromodomain-helicase-DNA-binding protein 8	CHD8	17.6482	20.5156	20.4842	20.7755	21.1101	18.2009	15.3008	21.9796	21.0392	17.3813	21.8177	17.9315	0.0746971	0.117825	-4.77314	0.598102	0.736162	-0.485909	0.361375	1	-2.16921	0.815137	0.798323	0.216287	0.0506146	0.0457956	-3.18143
P84090	Enhancer of rudimentary homolog	ERH	21.0277	25.1395	24.6438	24.5224	23.5914	22.2136	20.8143	24.3651	24.134	23.8106	22.9802	23.7529	0.01081	0.056093	-3.8313	0.515203	0.712959	-0.363368	0.381271	1	-0.585756	0.0969543	0.186893	-1.4665	0.176429	0.11006	-1.76903
P0C0S8	Histone H2A type 1	HIST1H2AG	25.7046	25.3448	26.6705	25.0387	26.474	27.2617	25.7115	25.376	26.3341	25.6763	26.8808	28.3308	0.00211113	0.112	0.347631	0.0211957	0.714553	1.14186	0.993548	1	-0.00291252	0.0231607	0.109543	1.31694	0.0449769	0.0422634	2.43582
P50750	Cyclin-dependent kinase 9	CDK9	19.0955	22.6728	22.5455	22.9566	21.3957	21.5802	19.876	20.9717	20.8971	21.584	22.2391	23.1228	0.129891	0.157959	-2.33643	0.939854	0.961022	-0.100926	0.721578	1	0.448048	0.996435	0.997626	-0.00478649	0.69008	0.402576	0.5293
P01834	Ig kappa chain C region	IGKC	19.1517	17.8904	19.1768	18.527	19.5564	19.5006	19.7163	17.1877	18.1668	18.4153	17.3148	19.9411	0.0521902	0.0948817	1.89491	0.206926	0.613982	1.13277	0.120024	1	0.932055	0.525055	0.484605	0.896495	0.0342782	0.0394236	2.18179
Q9NVI7	ATPase family AAA domain-containing protein 3A	ATAD3A	14.4636	17.4541	18.6102	17.9605	18.8039	17.8371	15.1447	16.6449	18.2377	16.317	17.0614	20.017	0.0512484	0.0946036	-2.24535	0.0909194	0.584775	1.37445	0.931255	1	0.0892572	0.454966	0.438391	0.883153	0.247685	0.139035	1.87755
P12235	ADP/ATP translocase 1	SLC25A4	17.438	17.699	16.3874	18.14	18.6968	18.401	17.4307	16.8543	18.2826	17.8658	18.6637	20.2564	0.744703	0.621828	0.157719	0.96023	0.974248	0.0583954	0.243576	1	0.726244	0.0799588	0.172782	1.40359	0.181728	0.112	2.05206
Q86Y46	Keratin. type II cytoskeletal 73	KRT73	19.1424	19.4996	20.1877	18.7927	20.3295	20.2204	18.0615	17.7424	19.0589	17.7421	19.2587	21.3666	0.98696	0.974094	-0.0190239	0.438433	0.688889	1.00231	0.762757	1	-0.353552	0.372347	0.370801	1.17315	0.174172	0.110039	2.17252
O15417	Trinucleotide repeat-containing gene 18 protein	TNRC18	14.4746	20.3496	20.7987	20.1896	19.5404	16.5695	15.4153	20.5231	18.9163	17.2934	18.6255	18.1716	0.00750113	0.0630968	-5.4914	0.602605	0.733336	-0.57884	0.363099	1	-1.69486	0.100795	0.194059	-1.35338	0.062649	0.0545929	-3.06581
Q13099	Intraflagellar transport protein 88 homolog	IFT88	14.9169	22.2393	22.2432	22.0194	20.8373	18.4725	15.3113	21.3599	21.2088	21.8064	20.537	18.4121	0.00515572	0.0571163	-6.68552	0.923593	0.949338	-0.0735703	0.825597	1	0.113322	0.138987	0.208866	-1.11243	0.0168004	0.0242319	-3.35734
O60832	H/ACA ribonucleoprotein complex subunit 4	DKC1	16.1123	22.3319	22.8319	22.0794	22.3169	17.5831	17.1889	20.8996	20.4801	20.8437	20.3681	21.3103	0.0310507	0.08412	-4.9651	0.979321	0.979813	0.0402737	0.885488	1	-0.154191	0.842228	0.828595	-0.273231	0.390797	0.197458	-2.16903
Q8IUF8	Bifunctional lysine-specific demethylase and histidyl-hydroxylase MINA	MINA	14.4318	20.0597	18.5093	20.5854	20.5718	16.2615	16.5757	19.7616	16.5019	19.1841	18.6302	17.003	0.0553529	0.098519	-4.40691	0.141251	0.580357	-2.40503	0.974457	1	-0.0258846	0.782428	0.756481	-0.309628	0.0145347	0.0179326	-3.27842
O00148	ATP-dependent RNA helicase DDX39A	DDX39A	16.1293	16.441	17.4856	18.3186	18.7437	17.8706	16.3078	16.9888	17.3473	17.039	17.9822	19.2003	0.226975	0.231302	-0.496402	0.131009	0.568878	0.701517	0.300311	1	0.963906	0.0723128	0.162855	1.64802	0.126966	0.0827929	1.82053
Q5T9A4	ATPase family AAA domain-containing protein 3B	ATAD3B	19.237	22.5012	24.0944	22.3591	23.0653	24.9421	19.4184	22.0846	23.0431	21.758	23.1812	25.0211	0.00582024	0.057098	-2.96523	0.152667	0.585533	1.27584	0.587236	1	-0.234352	0.0616115	0.164832	0.83033	0.00616172	0.0104828	2.68868
Q92974	Rho guanine nucleotide exchange factor 2	ARHGEF2	18.2145	19.8913	22.9945	19.2366	18.7168	20.8694	18.2229	18.9696	21.5915	19.8593	18.4989	21.8824	0.119324	0.151672	-1.21172	0.0762699	0.57653	2.86255	0.852262	1	0.117493	0.224496	0.262483	-0.822654	0.104783	0.0709079	1.94545
P22626	Heterogeneous nuclear ribonucleoproteins A2/B1	HNRNPA2B1	22.0009	23.6355	23.6741	23.2119	23.405	23.728	22.7475	22.6135	23.3421	22.8513	23.946	25.469	0.357544	0.328398	-0.750276	0.54931	0.720453	0.383629	0.879718	1	-0.0928488	0.441143	0.430356	0.551028	0.281648	0.156581	1.47405
P63244	Guanine nucleotide-binding protein subunit beta-2-like 1;Guanine nucleotide-binding protein subunit beta-2-like 1. N-terminally processed	GNB2L1	21.0137	20.6116	22.1529	16.9329	21.8625	23.3164	20.5165	20.107	20.9554	20.5147	21.8571	23.6893	0.370476	0.335336	0.405818	0.207293	0.616072	1.19485	0.461282	1	-1.63551	0.0271272	0.113516	1.50051	0.00981296	0.0130286	3.14359
P0DOX7			22.657	20.2096	21.5985	21.3604	22.2522	23.6415	22.5562	20.4391	21.5171	21.1756	22.2159	23.6014	0.0030013	0.100632	2.28222	0.00960266	0.69344	1.23344	0.0235072	1	0.943644	0.00367917	0.104	1.90969	0.00124547	0	3.29711
Q9BZE4	Nucleolar GTP-binding protein 1	GTPBP4	17.0133	21.2776	22.1116	21.5522	20.1563	21.1159	19.1852	19.5306	19.8882	19.642	20.8793	22.5252	0.23999	0.238256	-2.30485	0.714423	0.789692	0.595802	0.895122	1	0.19304	0.915239	0.913559	0.113729	0.334153	0.174506	1.41646
P51784	Ubiquitin carboxyl-terminal hydrolase 11	USP11	15.2073	21.5412	21.9556	21.1839	22.4603	21.7975	14.6602	21.0598	21.1153	20.4683	21.9358	21.889	0.00325852	0.0956	-6.36676	0.675501	0.772613	0.234923	0.385966	1	-0.474395	0.127795	0.200523	0.897564	0.157076	0.0998851	0.542786
Q8WVC0	RNA polymerase-associated protein LEO1	LEO1	15.6146	22.6579	21.0714	22.6591	20.1722	16.94	15.3294	22.1494	20.7231	21.8502	19.7362	16.5198	0.00176343	0.182	-6.93166	0.0393924	0.63108	-1.50643	0.784604	1	-0.149007	0.0181812	0.102943	-2.44948	0.00336201	0	-5.67375
O60306	Intron-binding protein aquarius	AQR	19.8281	22.671	22.0878	21.9228	22.5672	19.0177	16.597	23.1001	22.4973	22.0323	22.2783	18.839	0.103153	0.136359	-4.67295	0.18354	0.601674	-0.593003	0.0546349	1	-0.907963	0.215468	0.258351	-0.462754	0.00343096	0	-3.9572
P21796	Voltage-dependent anion-selective channel protein 1	VDAC1	21.6789	25.4149	24.4458	26.0489	24.9114	24.7135	22.5307	24.042	24.6299	23.6686	25.0581	26.0316	0.0831561	0.127605	-2.62365	0.809016	0.86428	-0.190579	0.933097	1	0.130287	0.746082	0.717803	0.256311	0.568298	0.295875	0.644105
Q5T8A7	Protein phosphatase 1 regulatory subunit 26	PPP1R26	15.842	19.8003	20.1436	19.3914	19.6479	18.9463	17.4204	19.2507	19.704	19.3615	16.6617	18.3773	0.0742039	0.117263	-2.8943	0.375161	0.654597	0.398293	0.642349	1	-0.149058	0.461891	0.445236	-1.3707	0.160668	0.104216	-0.863686
Q6PJT7	Zinc finger CCCH domain-containing protein 14	ZC3H14	15.7059	22.6046	21.7114	21.7228	22.7826	16.9467	17.9311	19.9945	19.9501	19.9092	20.7381	21.1949	0.120547	0.152841	-4.48104	0.793958	0.856785	-0.468819	0.789645	1	-0.483566	0.807153	0.785166	0.460758	0.465654	0.23161	-2.22876
Q6KB66	Keratin. type II cytoskeletal 80	KRT80	21.2019	20.6048	21.4227	20.3464	21.446	21.8004	21.0282	20.0773	20.872	20.6678	21.1413	21.9963	0.108209	0.141192	0.774023	0.168753	0.597964	0.806328	0.644597	1	0.166078	0.0888199	0.182408	0.952613	0.0311247	0.038	1.55732
P46781	40S ribosomal protein S9	RPS9	22.1063	25.6422	26.2196	25.6095	25.0212	25.5938	23.4792	24.1101	24.6562	24.0566	25.2539	26.6754	0.180081	0.200854	-2.08343	0.65884	0.765303	0.561771	0.972062	1	-0.0431128	0.768009	0.744007	0.26135	0.311663	0.16782	1.25843
Q14315	Filamin-C	FLNC	16.8603	19.7982	17.2672	17.3386	19.4984	20.4631	18.4832	17.8776	18.6828	18.1213	19.075	21.6133	0.451571	0.396778	-1.16612	0.544638	0.721255	-0.862879	0.397212	1	-1.10789	0.692866	0.663469	0.448818	0.18825	0.114453	2.20031
Q6ZN04	RNA-binding protein MEX3B	MEX3B	14.8681	21.2952	20.9991	21.1849	21.5885	18.9374	16.8014	19.3253	18.8527	19.8815	21.7409	18.1846	0.0833634	0.128743	-4.47551	0.816586	0.870956	-0.384364	0.867678	1	0.222963	0.303929	0.324985	1.35443	0.238976	0.133556	-1.74925
Q8N4P2	Tetratricopeptide repeat protein 30B	TTC30B	14.8303	16.6509	16.1376	14.6999	16.2454	16.4766	14.8817	15.8029	16.234	13.9611	16.4447	17.2464	0.0840633	0.128584	-1.3709	0.93208	0.954654	-0.04108	0.0777945	1	-1.8964	0.81161	0.794508	0.118145	0.383165	0.192871	0.634622
O75152	Zinc finger CCCH domain-containing protein 11A	ZC3H11A	15.0721	20.6262	19.9537	19.9284	20.6885	16.2798	14.5547	19.428	18.1209	19.2008	19.9625	19.2897	0.0153056	0.0536752	-5.21373	0.461378	0.706112	-0.989824	0.577158	1	-0.462513	0.711581	0.68287	0.298386	0.300485	0.16618	-2.24236
P07737	Profilin-1	PFN1	21.449	20.8844	22.5389	20.5676	22.7156	23.6798	21.399	20.9287	21.8306	21.5545	22.7454	24.2207	0.00414513	0.0846897	0.517472	0.0691708	0.624204	1.27821	0.784046	1	0.154488	0.000214288	0	1.82391	0.00785416	0.0125505	3.04369
O95218	Zinc finger Ran-binding domain-containing protein 2	ZRANB2	17.8372	23.3688	20.7173	23.5248	23.8675	19.6822	17.6176	21.7685	21.1507	22.5948	22.8116	21.4173	0.0267212	0.0814505	-4.8412	0.187385	0.613714	-1.63463	0.648642	1	0.491162	0.505682	0.476086	0.770935	0.229279	0.132433	-2.01886
P32969	60S ribosomal protein L9	RPL9	19.4532	21.71	22.3055	20.9622	20.5788	20.9651	20.1145	20.1226	20.8425	20.2969	21.387	22.8934	0.318476	0.29203	-1.13242	0.60429	0.733313	0.657706	0.770665	1	-0.28675	0.947168	0.944679	0.066637	0.502457	0.254836	1.01299
Q9Y265	RuvB-like 1	RUVBL1	19.1587	20.6105	21.8446	19.8008	22.1637	24.8218	19.5065	20.0351	21.2476	20.3157	21.8152	24.5736	0.0985139	0.128421	-0.990219	0.0982131	0.590512	1.22329	0.563944	1	-0.26456	0.0383919	0.139129	1.66666	0.0050892	0.00616216	4.37488
Q3L8U1	Chromodomain-helicase-DNA-binding protein 9	CHD9	18.3277	24.0498	23.9786	24.1314	24.0039	21.8238	17.0367	23.6439	23.9779	23.1201	22.1187	22.3407	0.0118346	0.051871	-6.16464	0.583673	0.732147	0.131402	0.724179	1	-0.221093	0.500798	0.474093	-0.785563	0.0329668	0.0390088	-1.76462
Q6UWP8	Suprabasin	SBSN	21.3016	19.6224	19.3401	19.5136	20.2789	20.2568	20.2546	20.2974	19.8307	18.1028	21.4339	18.4007	0.319429	0.294063	0.818206	0.464139	0.704743	-0.374487	0.278708	1	-1.15164	0.312117	0.327285	0.896542	0.588193	0.308028	-0.631109
Q5D862	Filaggrin-2	FLG2	21.4326	21.2602	21.5976	20.8298	21.9599	22.3078	21.331	21.0566	21.3396	20.7702	22.1613	21.9197	0.188491	0.206063	0.223413	0.199703	0.618852	0.310186	0.0775369	1	-0.358388	0.0242692	0.113647	0.902205	0.0487956	0.0440276	0.955337
P46782	40S ribosomal protein S5;40S ribosomal protein S5. N-terminally processed	RPS5	19.727	22.4108	22.8248	22.6376	21.58	21.7254	20.834	21.1488	21.7189	21.1318	22.2472	23.6656	0.215986	0.227345	-1.49929	0.616912	0.732113	0.492076	0.924677	1	0.10494	0.8686	0.854446	0.133797	0.511722	0.260902	0.915693
Q96ST2	Protein IWS1 homolog	IWS1	15.833	21.8493	16.8568	22.9677	16.8511	17.5805	15.3791	21.3069	18.1852	20.5508	16.7558	18.3082	0.00348798	0.0831304	-5.97204	0.0298761	0.724625	-4.05707	0.897107	1	0.181181	0.00330899	0.106783	-4.77464	0.0152401	0.0217143	-3.63375
P62258	14-3-3 protein epsilon	YWHAE	20.3868	21.8169	22.5378	21.5346	22.2574	22.9785	21.2498	21.568	21.989	21.3463	22.4233	23.9569	0.190975	0.208769	-0.87415	0.198582	0.617079	0.570938	0.247679	1	-0.252024	0.0493747	0.146407	0.64787	0.0722154	0.0611236	1.77522
P60842	Eukaryotic initiation factor 4A-I	EIF4A1	20.691	21.4639	22.2218	20.7182	22.1759	23.1523	21.193	20.9516	21.8317	21.1302	22.772	23.8695	0.535795	0.452918	-0.265773	0.125948	0.572669	0.819024	0.479254	1	-0.283529	0.0843199	0.173816	1.26617	0.03471	0.0401591	2.30314
Q9H2U1	ATP-dependent RNA helicase DHX36	DHX36	15.5031	17.8144	18.9208	18.951	18.5902	18.0957	16.3036	17.6737	18.0899	16.8445	17.4371	19.3205	0.0454434	0.101429	-1.84072	0.212583	0.617982	0.761283	0.897601	1	0.153679	0.688122	0.655858	0.269629	0.258276	0.145763	0.964035
P04040	Catalase	CAT	22.7903	21.868	23.0989	21.5583	23.1208	23.332	22.0054	21.9698	22.478	22.4079	23.2783	24.7244	0.349831	0.320978	0.478937	0.109773	0.581753	0.869528	0.894438	1	0.0642262	0.00531953	0.0954146	1.28065	0.0942931	0.0676628	2.10931
P62826	GTP-binding nuclear protein Ran	RAN	20.9185	21.1354	22.7654	20.7337	22.3942	23.4267	21.5011	21.1206	22.1673	21.4848	22.8177	24.4177	0.805313	0.691045	0.0817938	0.0465009	0.581832	1.33836	0.964732	1	-0.0187454	0.0199469	0.1015	1.47795	0.0300445	0.0376381	2.79423
Q96A72	Protein mago nashi homolog 2	MAGOHB	15.6917	21.4355	21.0535	21.2055	21.7707	16.1646	16.8662	19.6273	19.1454	19.0673	19.5659	19.412	0.0586752	0.103144	-4.25238	0.773672	0.832729	-0.431906	0.804366	1	-0.395004	0.932242	0.92917	0.136935	0.277937	0.154484	-2.7431
Q96EY7	Pentatricopeptide repeat domain-containing protein 3. mitochondrial	PTCD3	17.0604	21.8072	22.2485	21.865	21.0472	21.0045	16.117	20.7414	21.4775	21.6299	20.2669	21.2662	0.022301	0.07675	-4.68564	0.465218	0.702575	0.5887	0.477327	1	0.473151	0.44865	0.435733	-0.617257	0.823704	0.61045	-0.138988
P04792	Heat shock protein beta-1	HSPB1	21.2199	21.0559	21.8745	20.7574	21.7564	22.3957	20.9225	20.8618	21.3137	21.1471	22.2421	23.4539	0.591741	0.491301	0.112315	0.165638	0.592698	0.635261	0.978616	1	-0.00658512	0.057768	0.156098	1.04041	0.0673943	0.0577297	1.96596
O15355	Protein phosphatase 1G	PPM1G	15.66	19.7939	22.973	19.6039	23.9497	23.0627	17.4826	19.392	22.2796	19.0254	23.4748	21.761	0.0835944	0.128392	-3.02164	0.0170081	0.782486	3.03333	0.512288	1	-0.278296	0.00565586	0.0869333	4.11931	0.0537258	0.0491159	2.81894
Q8WVX9	Fatty acyl-CoA reductase 1	FAR1	14.5726	18.759	19.4989	17.3728	19.7279	22.5812	15.2831	16.3983	17.3794	17.5497	19.3479	22.8933	0.164485	0.187869	-2.6508	0.641882	0.753222	0.860456	0.930034	1	-0.117411	0.242931	0.273291	1.95925	0.0493613	0.044968	5.15861
P04843	Dolichyl-diphosphooligosaccharide--protein glycosyltransferase subunit 1	RPN1	18.8789	20.5341	21.3304	18.8786	20.7437	23.5976	19.8635	19.5616	19.895	19.7133	21.0383	22.9912	0.431251	0.378249	-0.676675	0.581569	0.73576	0.564825	0.361448	1	-0.751953	0.238909	0.273297	0.843102	0.0297718	0.0381222	3.2465
P00338	L-lactate dehydrogenase A chain	LDHA	22.4533	22.0722	23.2711	21.6729	23.3312	24.1401	22.4557	21.7259	22.9168	22.5335	23.5912	25.1469	0.0849574	0.127406	0.555489	0.0403952	0.615297	1.1949	0.702805	1	0.204166	0.0186688	0.101981	1.56217	0.0356282	0.0418	2.74448
O43592	Exportin-T	XPOT	21.3994	17.7123	19.6149	18.3768	19.5227	22.6096	20.3264	18.2581	18.9179	18.6911	18.486	21.9277	0.0410761	0.101277	2.87768	0.10153	0.586848	1.28116	0.22356	1	0.548738	0.224029	0.262591	1.01917	0.0102359	0.0157241	4.28343
P26599	Polypyrimidine tract-binding protein 1	PTBP1	16.9645	21.9945	21.1224	21.8477	22.3952	20.2627	20.0679	19.8358	20.9159	19.9463	21.0564	23.07	0.332086	0.311588	-2.39893	0.93231	0.954762	0.104031	0.991088	1	-0.0181293	0.588607	0.540501	0.810694	0.712651	0.432836	0.751213
O00422	Histone deacetylase complex subunit SAP18	SAP18	17.9667	22.1371	22.408	21.8015	22.1192	19.6005	18.5287	20.8	20.7525	20.7749	21.5144	21.6429	0.047141	0.0990698	-3.2209	0.925956	0.95166	0.111725	0.850434	1	-0.180314	0.681832	0.647503	0.348263	0.559553	0.291112	-0.846855
O60884	DnaJ homolog subfamily A member 2	DNAJA2	18.767	20.9159	21.9185	20.5315	21.8625	25.1205	19.0835	20.229	21.2762	20.3483	21.5533	25.0498	0.0488677	0.0967138	-1.64717	0.161106	0.593261	1.0249	0.745043	1	-0.132535	0.094656	0.18418	1.13543	0.00580183	0.0108571	4.5127
O00629	Importin subunit alpha-3	KPNA4	15.4363	19.5075	19.0412	19.9623	17.5715	16.2346	15.7118	18.8904	18.5426	18.7175	18.2785	16.8956	0.00857946	0.0543333	-3.6249	0.412731	0.681283	-0.407066	0.857995	1	0.140941	0.113111	0.203798	-1.27396	0.0282293	0.036602	-2.63387
P61964	WD repeat-containing protein 5	WDR5	16.5713	20.9405	21.291	20.9035	21.5337	19.7607	16.1054	21.0379	20.8668	20.4935	21.2414	18.6551	0.00260737	0.127467	-4.65082	0.720021	0.788663	0.0897436	0.301762	1	-0.290629	0.122637	0.206533	0.398342	0.0848899	0.065375	-1.78128
P50402	Emerin	EMD	17.3452	21.5699	22.0208	21.171	22.1641	23.0667	18.9871	19.9234	20.9249	19.5811	21.8019	23.2292	0.156642	0.183093	-2.58053	0.539169	0.722962	0.726219	0.776789	1	-0.370605	0.280127	0.308034	1.23634	0.101017	0.0705806	2.40129
Q15084	Protein disulfide-isomerase A6	PDIA6	19.7399	18.5405	20.3483	18.8035	20.2011	21.7344	19.5789	19.1164	19.993	19.9004	20.9896	22.4723	0.108736	0.141793	0.830962	0.0580597	0.599098	1.34223	0.487018	1	0.523525	0.068582	0.157994	1.76692	0.0198155	0.0210756	3.27494
P51911	Calponin-1	CNN1	18.058	21.6519	19.0606	18.9785	22.3264	25.2117	20.6564	20.3786	21.3294	20.8681	22.1291	24.1024	0.370416	0.335728	-1.65807	0.592778	0.739145	-0.820247	0.438996	1	-1.09195	0.200563	0.246365	1.2125	0.0497812	0.0444605	3.64181
Q9H6S0	Probable ATP-dependent RNA helicase YTHDC2	YTHDC2	14.5866	20.3033	21.3088	20.3422	19.6803	19.8759	15.6471	20.3967	20.1146	18.4152	17.3306	20.3404	0.0101881	0.0539259	-5.23317	0.607259	0.736716	0.361696	0.42001	1	-0.971274	0.257248	0.28252	-1.84453	0.414684	0.2106	-0.241856
P55072	Transitional endoplasmic reticulum ATPase	VCP	20.6329	21.2333	22.7111	21.1699	22.9014	23.4573	21.2037	21.1973	22.2025	21.5605	22.9045	24.2948	0.40809	0.363879	-0.296975	0.0396718	0.630091	1.24151	0.524575	1	0.149879	0.000114452	0	1.68763	0.0239265	0.025618	2.66076
Q92945	Far upstream element-binding protein 2	KHSRP	22.5105	22.6594	27.1174	21.0422	22.4646	22.7746	21.0548	21.46	27.8232	21.4619	22.1251	23.518	0.796663	0.67603	-0.276985	0.0161405	0.851529	5.41064	0.331534	1	-0.807614	0.742231	0.714108	0.235152	0.263434	0.146673	1.0866
O14950	Myosin regulatory light chain 12B	MYL12B	20.6152	20.4784	22.0512	20.3076	21.8206	22.7743	21.049	20.7198	21.4584	21.0476	22.3309	23.8652	0.447014	0.395599	0.233023	0.0688552	0.624718	1.15571	0.858728	1	0.0785465	0.0346527	0.124656	1.4767	0.0396719	0.0428616	2.72067
Q14008	Cytoskeleton-associated protein 5	CKAP5	17.0851	19.8604	21.2104	18.9703	19.2162	19.6353	18.485	19.4632	19.5377	16.1464	19.9477	20.749	0.123149	0.151543	-1.87673	0.49446	0.714233	0.712294	0.278138	1	-2.10336	0.865605	0.85472	-0.0798264	0.464308	0.230901	0.530405
P23526	Adenosylhomocysteinase	AHCY	20.7206	19.4002	21.8774	19.4371	21.525	23.3066	20.5451	20.2689	21.1102	20.6183	21.8544	23.5981	0.213438	0.2272	0.798292	0.103404	0.572527	1.65923	0.816879	1	0.193135	0.0573657	0.157201	1.85514	0.0156632	0.0231472	3.6178
O75746	Calcium-binding mitochondrial carrier protein Aralar1	SLC25A12	16.4408	18.026	18.7366	16.0804	18.5941	20.5845	16.9436	16.4422	17.7913	17.359	18.3422	20.5693	0.581151	0.483905	-0.541973	0.380283	0.662214	1.02982	0.663422	1	-0.514441	0.263671	0.288504	1.23403	0.0518025	0.0459913	3.34277
P62937	Peptidyl-prolyl cis-trans isomerase A;Peptidyl-prolyl cis-trans isomerase A. N-terminally processed	PPIA	23.1495	22.6941	24.0665	22.6555	23.7023	24.8324	23.132	22.8211	23.5702	23.0389	24.5232	25.8423	0.0268569	0.0810055	0.383194	0.0536601	0.614281	1.06077	0.700483	1	0.0896435	0.0824696	0.170027	1.35523	0.0367859	0.0423607	2.57975
P62081	40S ribosomal protein S7	RPS7	20.873	23.0199	23.8943	23.5784	22.8256	23.3927	22.0744	22.0292	22.1793	22.0407	23.3065	24.797	0.309587	0.279918	-1.05087	0.656491	0.763853	0.512244	0.784799	1	0.28502	0.429059	0.420739	0.541546	0.209152	0.121555	1.57032
P62750	60S ribosomal protein L23a	RPL23A	20.4283	23.2763	23.9084	23.1047	22.5463	23.1222	21.6647	21.5064	22.4013	21.9437	22.9924	24.6691	0.338989	0.315976	-1.34484	0.578732	0.73653	0.763516	0.911579	1	0.132866	0.718942	0.691311	0.377996	0.328981	0.174126	1.50431
P05089	Arginase-1	ARG1	21.9997	21.7293	22.4342	21.5976	22.6753	23.4227	21.795	21.587	21.6531	21.4033	22.7681	23.8519	0.195049	0.212837	0.239169	0.433986	0.690172	0.385446	0.320466	1	-0.157751	0.00632083	0.0926792	1.06351	0.0128035	0.0163832	1.97912
O00567	Nucleolar protein 56	NOP56	18.088	21.8897	22.1517	22.1024	19.129	18.1502	18.5037	20.1152	20.46	20.0657	20.2349	21.7086	0.0971236	0.129349	-2.7066	0.827581	0.878747	0.303445	0.95728	1	0.0816736	0.333872	0.346029	-1.32047	0.643456	0.356017	-1.07301
P15311	Ezrin	EZR	22.4701	20.4301	22.1847	20.6138	21.8739	23.2447	21.376	20.9652	22.0291	21.4285	22.6745	24.1336	0.181857	0.201474	1.22538	0.036929	0.655077	1.40925	0.575118	1	0.323469	0.0819547	0.170492	1.57655	0.0287764	0.039	2.99152
P51826	AF4/FMR2 family member 3	AFF3	15.7075	20.3864	20.5757	19.7775	20.1055	16.5492	16.7509	18.69	17.8279	18.4812	19.5689	19.4778	0.0798686	0.123685	-3.30901	0.854253	0.894067	-0.336397	0.738615	1	-0.408829	0.768776	0.744234	0.299015	0.462691	0.230907	-1.52468
P48634	Protein PRRC2A	PRRC2A	17.1054	19.9823	20.7214	19.6235	17.5687	17.7608	16.5003	20.7356	20.0586	16.2059	17.796	19.0866	0.0179601	0.0593623	-3.55607	0.956247	0.970535	0.0310726	0.297273	1	-2.44422	0.0209311	0.103583	-2.67659	0.126444	0.0830386	-1.93525
Q15233	Non-POU domain-containing octamer-binding protein	NONO	18.5388	21.4162	20.7778	21.7499	20.3329	20.3477	17.8339	20.6207	21.1715	18.8822	21.7079	21.2969	0.0334533	0.0953077	-2.83214	0.93037	0.952247	-0.0438099	0.68337	1	-0.702428	0.998274	0.997213	0.00193882	0.781399	0.530344	-0.196183
P62847	40S ribosomal protein S24	RPS24	17.693	20.1489	21.3396	20.6724	20.1162	19.8246	18.6669	18.7946	19.4244	19.3826	19.8728	22.2185	0.261542	0.252216	-1.29179	0.518898	0.716487	0.91025	0.612561	1	0.555795	0.526728	0.483652	0.522758	0.37681	0.190892	1.5498
A0A8I5KQE6			21.3197	21.9314	21.8809	20.1269	21.6363	22.5538	21.1999	20.9167	21.8852	21.2365	22.5268	23.9372	0.778352	0.654114	-0.164223	0.461137	0.707328	0.458977	0.427509	1	-0.74238	0.432781	0.427174	0.657493	0.167706	0.106592	1.82141
P04908	Histone H2A type 1-B/E	HIST1H2AB	17.5974	19.6637	17.6516	17.858	19.7505	19.5142	18.7187	18.2482	19.4635	18.9337	19.9316	21.6159	0.470085	0.414234	-0.797889	0.761989	0.823219	-0.398401	0.593016	1	-0.560102	0.340561	0.350548	0.885113	0.331817	0.174169	1.60912
P61353	60S ribosomal protein L27	RPL27	19.8814	22.7193	23.2032	23.1454	21.766	22.5158	21.2726	20.9098	22.2472	21.2351	22.6472	24.2373	0.391492	0.351106	-1.23759	0.467417	0.700088	0.91058	0.802083	1	0.375674	0.734442	0.707581	0.392004	0.337505	0.176612	1.56193
O00299	Chloride intracellular channel protein 1	CLIC1	20.2193	21.5015	22.4199	20.5994	21.7171	22.5371	20.8484	20.7321	21.6384	21.2309	22.2771	23.8301	0.36155	0.334714	-0.582971	0.238061	0.610478	0.912344	0.724563	1	-0.201676	0.205532	0.248197	0.880333	0.11088	0.071864	2.0668
P13010	X-ray repair cross-complementing protein 5	XRCC5	17.9855	20.8949	21.9591	20.9655	20.8441	21.3808	17.3647	20.3436	20.5931	20.4074	20.0909	22.1325	0.0193094	0.0756923	-2.94413	0.466561	0.701267	0.65691	0.879683	1	0.0672245	0.77597	0.749354	-0.151719	0.134783	0.0839308	1.13741
Q9BQ39	ATP-dependent RNA helicase DDX50	DDX50	15.8187	19.3852	20.4395	20.1257	20.0515	16.931	17.5412	16.9069	18.4383	18.7978	18.4162	21.1791	0.433763	0.379264	-1.46608	0.502198	0.711969	1.29283	0.448123	1	1.31568	0.539982	0.501347	1.08775	0.747128	0.480498	0.908947
Q9BUJ2	Heterogeneous nuclear ribonucleoprotein U-like protein 1	HNRNPUL1	15.7376	21.1379	20.8234	20.7764	18.8455	19.3562	17.2342	19.9075	19.767	18.5165	19.7175	20.8086	0.0530459	0.0954894	-4.03679	0.805357	0.864317	-0.227545	0.566087	1	-0.876283	0.241481	0.274663	-1.24123	0.689061	0.400797	-0.44034
P22314	Ubiquitin-like modifier-activating enzyme 1	UBA1	19.7092	20.3247	21.2145	19.1255	21.2076	22.2521	20.2439	19.6679	21.1921	20.1093	21.4859	23.116	0.966999	0.936137	-0.0197725	0.0667679	0.606526	1.20702	0.58737	1	-0.3789	0.06321	0.167607	1.3504	0.0384233	0.0416774	2.68773
P45880	Voltage-dependent anion-selective channel protein 2	VDAC2	20.8771	21.4016	22.3423	19.2822	21.5842	21.8834	20.7213	20.2222	21.3326	20.9884	22.1077	23.7961	0.984914	0.971669	-0.0126925	0.317366	0.639277	1.02556	0.581128	1	-0.676551	0.25018	0.279858	1.03406	0.212858	0.124097	2.02786
Q12905	Interleukin enhancer-binding factor 2	ILF2	18.2967	20.1138	21.5538	21.1425	21.3843	21.0271	19.2756	19.6691	20.3296	20.0682	20.6633	22.35	0.176089	0.198667	-1.10525	0.248109	0.611369	1.05035	0.344311	1	0.713976	0.116039	0.202607	1.13242	0.123454	0.0811293	1.79716
P62829	60S ribosomal protein L23	RPL23	21.2506	22.5294	23.6031	22.5541	22.8909	24.261	21.9878	22.0791	22.4671	21.8115	23.4114	24.6304	0.253622	0.241938	-0.685026	0.354191	0.636984	0.730846	0.805971	1	-0.121455	0.13297	0.20276	0.846851	0.0179927	0.0223929	2.14145
P38159	RNA-binding motif protein. X chromosome;RNA-binding motif protein. X chromosome. N-terminally processed	RBMX	19.1532	22.4567	22.2416	22.487	21.6694	21.516	20.5978	20.8238	21.5609	21.1744	21.5571	23.6816	0.246897	0.239943	-1.76472	0.795751	0.856732	0.261014	0.872483	1	0.19047	0.976714	0.975783	-0.0269585	0.552916	0.286095	0.958573
Q92613	Protein Jade-3	JADE3	17.409	20.9147	19.8028	21.2687	19.6161	19.5559	16.5486	20.3377	19.4096	20.6395	19.7942	20.8029	0.0195766	0.0736327	-3.64746	0.0999015	0.582806	-1.02003	0.522737	1	0.327862	0.0927486	0.185391	-0.921038	0.582194	0.303717	-0.446795
P0DP23			21.2516	21.0277	22.3276	20.6267	22.1016	23.2081	21.1253	20.7656	21.2911	21.0486	22.3162	24.087	0.182754	0.201565	0.291802	0.229895	0.613333	0.912682	0.834343	1	-0.0590038	0.0162569	0.106694	1.31226	0.0266803	0.03325	2.75088
P26038	Moesin	MSN	18.9301	18.6174	21.105	18.3722	19.6663	21.5801	19.2955	18.8426	19.8939	19.3423	20.8443	22.3362	0.216417	0.226291	0.382782	0.10281	0.575219	1.76951	0.8221	1	0.127309	0.125999	0.203529	1.52533	0.0146034	0.0177333	3.22817
O00472	RNA polymerase II elongation factor ELL2	ELL2	14.2055	20.4697	20.3379	20.4395	18.6403	15.887	15.0296	19.3928	19.1648	19.4364	15.4662	19.0136	0.0158934	0.0498413	-5.31375	0.842214	0.881677	-0.179925	0.993582	1	0.00667953	0.228062	0.266663	-2.87802	0.272276	0.149557	-2.48102
P00367	Glutamate dehydrogenase 1. mitochondrial	GLUD1	19.8463	21.0328	21.383	17.5756	21.4943	23.7743	20.5741	19.9406	20.8842	20.2086	21.6618	23.6544	0.714506	0.592148	-0.276456	0.39393	0.664966	0.64691	0.379559	1	-1.5946	0.186884	0.232562	1.09138	0.0277683	0.0337778	3.22766
P01009	Alpha-1-antitrypsin;Short peptide from AAT	SERPINA1	21.1755	20.2922	21.1856	20.8047	21.3932	22.4339	21.0788	20.4371	19.54	21.1612	21.3793	22.2805	0.0128047	0.0547755	0.762476	0.998418	0.998181	-0.00184822	0.0847451	1	0.618287	0.0050428	0.102947	1.02156	0.00279292	0	1.99255
P55084	3-ketoacyl-CoA thiolase;Trifunctional enzyme subunit beta. mitochondrial	HADHB	18.6475	22.4667	23.1599	22.0842	22.8938	22.7682	20.6044	20.9389	22.1107	21.2919	22.2739	23.6153	0.236284	0.236583	-2.07684	0.420235	0.687917	0.932507	0.987873	1	-0.0147591	0.39708	0.392414	0.881064	0.230383	0.132276	1.48894
P40429	60S ribosomal protein L13a	RPL13A	19.7189	22.8496	23.737	22.5489	21.1911	22.4161	20.888	22.1819	22.0423	20.6276	22.1891	23.5202	0.0814313	0.123822	-2.21234	0.721224	0.788547	0.373876	0.45803	1	-0.927538	0.302827	0.323957	-0.825646	0.555771	0.289502	0.452366
P46777	60S ribosomal protein L5	RPL5	17.7143	22.3443	22.1262	22.7802	21.4499	22.6804	20.0496	20.9949	21.422	20.6777	21.7191	23.535	0.17467	0.198408	-2.78761	0.903371	0.924917	0.104495	0.966418	1	0.0593576	0.912903	0.911501	-0.0850687	0.213563	0.123797	1.43808
P15531	Nucleoside diphosphate kinase A	NME1	18.5278	18.8159	19.5803	18.1005	19.7979	20.7293	18.956	18.7455	19.5809	18.9268	19.9779	21.6479	0.874499	0.79121	-0.0388174	0.00193353	1	0.799871	0.585573	1	-0.267034	0.0075351	0.1152	1.10721	0.0347095	0.0402735	2.40789
Q15365	Poly(rC)-binding protein 1	PCBP1	20.7588	21.7042	22.5852	21.4695	22.4817	22.9866	21.394	21.234	21.974	21.6016	22.6947	24.1114	0.425054	0.376192	-0.392669	0.170304	0.590061	0.810489	0.811045	1	0.066453	0.0492892	0.147004	1.11908	0.0762075	0.0601745	2.07987
Q01105	Protein SET	SET	20.4188	20.3534	21.4769	20.8289	21.5731	22.5849	20.7294	20.5111	21.4119	21.0132	21.9727	23.6007	0.500896	0.428554	0.14187	0.00702358	0.877333	1.01215	0.0563764	1	0.48886	0.0247201	0.114475	1.34067	0.0353556	0.0409888	2.66057
P39019	40S ribosomal protein S19	RPS19	20.9318	23.4349	22.9634	23.0757	22.3264	22.6564	21.9404	21.925	22.39	21.8837	22.9696	24.4355	0.304183	0.278203	-1.2439	0.997127	0.997479	-0.00328064	0.85434	1	-0.200276	0.972432	0.972016	-0.0320044	0.535273	0.276457	0.865987
P08133	Annexin A6	ANXA6	18.7195	17.9528	19.3737	18.0833	20.9365	21.9985	19.1672	18.6975	19.735	19.2673	20.7192	22.2519	0.290729	0.272574	0.618213	0.0971431	0.586912	1.22917	0.666256	1	0.350164	0.0231927	0.107015	2.50271	0.0105447	0.0156164	3.80007
Q06830	Peroxiredoxin-1	PRDX1	23.4968	23.4599	24.2802	23.3074	24.3356	24.7989	23.5044	22.9943	24.1141	23.5551	24.6299	26.0157	0.361021	0.332743	0.273501	0.0592084	0.589217	0.970023	0.519785	1	0.204137	0.0448842	0.140952	1.25563	0.0788534	0.0622094	2.18021
Q7Z4V5	Hepatoma-derived growth factor-related protein 2	HDGFRP2	15.5461	21.9513	17.5664	22.8813	18.1548	18.0029	15.2251	21.0063	19.5101	21.3837	16.9723	17.838	0.00664029	0.0606316	-6.09326	0.112676	0.572952	-2.94058	0.537241	1	0.653648	0.0353941	0.124435	-3.9153	0.017688	0.0231152	-3.55839
P42677	40S ribosomal protein S27	RPS27	20.7132	22.7743	23.6295	22.3631	23.3511	25.4994	21.7427	21.8345	21.848	22.3911	23.1821	25.1937	0.262482	0.253182	-1.07645	0.708333	0.794307	0.434289	0.891318	1	0.0726862	0.181427	0.227688	0.96221	0.0253846	0.0295252	3.04213
Q9Y5J9	Mitochondrial import inner membrane translocase subunit Tim8 B	TIMM8B	14.4562	20.5752	22.1085	19.0954	22.5467	24.3212	13.9295	19.9776	20.7038	19.3099	21.3679	24.6117	0.00425884	0.0792258	-6.08355	0.276953	0.63188	1.1298	0.0774022	1	-1.07371	0.126001	0.203094	1.68091	0.00622812	0.0102472	4.19012
Q92552	28S ribosomal protein S27. mitochondrial	MRPS27	14.81	21.0682	21.3623	20.9683	20.2505	20.1626	15.7139	20.685	19.6389	21.0274	17.4489	19.1216	0.00755657	0.0620952	-5.61467	0.711606	0.790138	-0.375997	0.595627	1	0.121216	0.288098	0.311336	-2.02692	0.155961	0.0981479	-1.23455
Q8IXQ4	GPALPP motifs-containing protein 1	GPALPP1	15.2387	19.8918	19.9991	19.7707	18.8373	17.0688	17.5002	18.1836	17.9694	18.2433	17.6565	18.5812	0.200405	0.214971	-2.66826	0.97152	0.977787	-0.0534439	0.981049	1	-0.0307112	0.525816	0.483589	-0.790817	0.399136	0.201685	-1.21266
Q6PEV8	Protein FAM199X	FAM199X	13.9675	18.7087	18.8272	19.0318	20.3089	17.3882	15.5793	17.5332	17.5371	18.4685	18.8169	18.1412	0.0784782	0.123795	-3.34758	0.950471	0.965596	0.061203	0.436222	1	0.629181	0.268262	0.297534	1.44194	0.660528	0.371441	-0.356258
P62244	40S ribosomal protein S15a	RPS15A	20.7731	24.0101	24.6407	24.2036	23.191	23.8327	22.3058	22.0836	23.2162	22.7365	23.7273	25.3717	0.345387	0.319024	-1.5074	0.538407	0.724074	0.881603	0.760042	1	0.42325	0.720081	0.691956	0.412316	0.334327	0.174325	1.55537
Q9UDY2	Tight junction protein ZO-2	TJP2	20.5365	20.6707	19.7309	20.7992	17.1858	17.8866	16.0468	20.9869	20.1724	20.2939	19.9763	20.535	0.376641	0.341616	-2.53714	0.0839103	0.574647	-0.877148	0.443624	1	-0.282229	0.250582	0.279706	-2.24772	0.348875	0.182436	-1.618
P84098	60S ribosomal protein L19	RPL19	19.8709	23.7181	23.9389	23.5861	22.6008	23.0111	21.4285	21.4958	22.8763	21.9274	22.7208	24.5534	0.285926	0.268593	-1.95725	0.582334	0.733217	0.800646	0.923824	1	0.149799	0.965797	0.967426	0.053854	0.476471	0.235817	1.17528
Q96NL6	Sodium channel and clathrin linker 1	SCLT1	14.6092	20.0941	20.8353	20.3949	20.3581	16.7632	17.0118	18.4399	17.7732	16.0831	18.9746	21.8736	0.141278	0.167018	-3.45648	0.984873	0.984415	0.0372324	0.699728	1	-1.02801	0.74662	0.719849	0.399408	0.986465	0.973533	0.0514135
Q7L014	Probable ATP-dependent RNA helicase DDX46	DDX46	19.3591	22.0005	21.4961	21.9633	21.7429	21.2415	19.7395	21.5427	21.6831	21.1722	21.9687	22.1501	0.0174656	0.0509254	-2.22232	0.538378	0.724968	-0.181975	0.69924	1	-0.203815	0.772813	0.745283	0.0842113	0.895259	0.759717	-0.0757694
P00738	Haptoglobin;Haptoglobin alpha chain;Haptoglobin beta chain	HP	20.8198	18.5175	20.72	20.0448	21.4301	22.3405	20.3362	19.4126	19.7425	19.5404	20.7428	22.4193	0.0867241	0.127791	1.61295	0.196209	0.621596	1.26626	0.248512	1	0.827536	0.0640272	0.164903	2.1214	0.0168728	0.0241154	3.41487
Q13151	Heterogeneous nuclear ribonucleoprotein A0	HNRNPA0	14.9817	20.1176	20.3063	20.5189	19.7855	18.0192	17.9575	17.948	18.595	17.8065	19.5259	20.964	0.298514	0.275762	-2.56319	0.790876	0.852774	0.417854	0.947177	1	0.129917	0.626105	0.578107	0.62289	0.825342	0.612751	0.458786
P12109	Collagen alpha-1(VI) chain	COL6A1	19.8449	17.1194	21.1108	19.1784	20.7405	18.2206	19.318	18.6659	19.9733	19.3534	20.5671	22.3455	0.174637	0.198758	1.68881	0.110028	0.577428	2.64936	0.219664	1	1.37322	0.0710517	0.162036	2.76112	0.391208	0.197517	2.39041
P61313	60S ribosomal protein L15	RPL15	18.4025	22.7159	23.212	22.1896	20.4441	22.6641	20.563	21.3738	21.9839	20.5395	21.8046	23.5218	0.181523	0.201819	-2.56208	0.604966	0.73522	0.553149	0.587899	1	-0.680242	0.437051	0.428657	-0.920442	0.318741	0.17119	1.04811
Q5H9R7	Serine/threonine-protein phosphatase 6 regulatory subunit 3	PPP6R3	15.5623	20.4956	20.3251	19.6957	20.8668	22.1142	14.9595	20.1687	20.2856	18.2782	20.576	22.0135	0.00453966	0.0682222	-5.07119	0.885751	0.910612	-0.0267715	0.205621	1	-1.34518	0.217136	0.258709	0.389261	0.00960976	0.0099854	1.73173
P83731	60S ribosomal protein L24	RPL24	19.9766	22.6757	23.3547	22.6219	22.1216	23.0445	20.994	21.5172	21.7522	21.3485	22.3179	24.2216	0.171795	0.192941	-1.61117	0.689324	0.777643	0.457014	0.909006	1	-0.111226	0.853182	0.841226	0.123321	0.203837	0.120418	1.5366
Q9UL15	BAG family molecular chaperone regulator 5	BAG5	16.099	18.3947	19.3366	17.6262	19.6622	22.6681	16.9276	15.8695	18.0453	18.2435	18.9926	22.7018	0.687247	0.566923	-0.6188	0.386305	0.665782	1.55885	0.599796	1	0.802741	0.234858	0.273862	2.1953	0.0480181	0.0443333	5.55284
P67870	Casein kinase II subunit beta	CSNK2B	17.1963	20.9428	20.5138	21.9935	20.6476	18.5452	14.9588	20.8323	20.5612	20.3308	20.1108	19.9425	0.0501813	0.0952967	-4.80999	0.0282422	0.735448	-0.350074	0.773057	1	0.274578	0.20472	0.247512	-0.508377	0.143636	0.0893559	-1.64371
O15226	NF-kappa-B-repressing factor	NKRF	15.0837	19.7051	20.1943	19.4394	18.2809	18.6695	16.2651	19.4037	17.779	19.4667	16.5497	19.5719	0.023808	0.0785238	-3.88006	0.686695	0.780242	-0.567818	0.57181	1	-0.101401	0.135294	0.204872	-2.13917	0.45814	0.228137	-0.433712
Q86V81	THO complex subunit 4	ALYREF	19.5887	22.3218	21.8153	21.3487	22.1005	21.337	20.4278	20.9683	21.3683	20.6228	21.9256	23.0906	0.176141	0.198319	-1.63681	0.947269	0.967182	-0.0532236	0.481088	1	-0.659286	0.643672	0.594803	0.368037	0.658716	0.370917	0.568742
P61981	14-3-3 protein gamma;14-3-3 protein gamma. N-terminally processed	YWHAG	20.6084	21.1072	22.201	21.0184	21.5497	22.5423	20.9135	20.8865	21.4986	20.7469	22.1333	23.3993	0.336881	0.314696	-0.235881	0.146435	0.580012	0.852941	0.58076	1	-0.114233	0.113635	0.203444	0.844656	0.0467486	0.0433254	1.97394
O95251	Histone acetyltransferase KAT7	KAT7	15.7083	19.2242	16.0336	19.7157	16.7821	17.3029	15.2171	17.6393	17.6162	16.3306	16.6444	19.3794	0.0699825	0.113439	-2.96903	0.287803	0.62715	-1.60684	0.847219	1	-0.408595	0.163318	0.217358	-1.71847	0.951011	0.896435	-0.0905962
Q07020	60S ribosomal protein L18	RPL18	20.326	23.3812	24.2665	23.5852	22.3941	23.3633	21.3794	22.3048	22.8963	21.6962	22.8862	24.5429	0.118288	0.14898	-1.99031	0.485946	0.707121	0.738378	0.8695	1	-0.202357	0.76445	0.739521	-0.202838	0.298935	0.164643	1.11008
P47989	Xanthine dehydrogenase;Xanthine dehydrogenase/oxidase;Xanthine oxidase	XDH	20.3144	18.4986	16.8861	15.569	16.5892	18.4484	16.2815	16.4895	15.5185	16.179	18.216	19.7515	0.755331	0.63039	0.803938	0.399154	0.664414	-1.29176	0.262764	1	-1.62002	0.950021	0.948622	-0.0914726	0.311853	0.168128	1.60594
P05164	84 kDa myeloperoxidase;89 kDa myeloperoxidase;Myeloperoxidase;Myeloperoxidase heavy chain;Myeloperoxidase light chain	MPO	20.8628	19.3013	21.4619	19.8519	21.0082	21.9048	20.2946	19.5364	19.811	19.6894	21.4263	22.9615	0.0636432	0.112625	1.15986	0.281638	0.631584	1.21759	0.132882	1	0.351807	0.0173253	0.10804	1.7984	0.0307648	0.038475	3.01432
Q96T37	Putative RNA-binding protein 15	RBM15	15.2398	19.9086	19.6504	19.42	18.3623	18.5261	15.0842	19.8132	18.4305	19.5472	16.6032	19.6225	0.000377339	0.272	-4.69892	0.311939	0.636758	-0.820442	0.041667	1	-0.377327	0.114172	0.202637	-2.37813	0.2891	0.160719	-0.786605
O95816	BAG family molecular chaperone regulator 2	BAG2	16.4778	20.7374	21.6885	20.3469	22.0484	24.3307	18.5422	19.5185	20.4495	19.8771	21.1784	23.9568	0.160601	0.186084	-2.61799	0.392034	0.665145	0.941068	0.982741	1	-0.0159435	0.185714	0.231366	1.48545	0.0242835	0.0271227	4.01578
Q02978	Mitochondrial 2-oxoglutarate/malate carrier protein	SLC25A11	14.67	19.6156	20.6471	18.7983	20.432	22.9537	17.5808	17.7133	18.9314	18.6046	19.9989	22.3936	0.281644	0.265426	-2.539	0.472476	0.703138	1.1248	0.972624	1	0.0370283	0.252801	0.280456	1.55101	0.056067	0.0508225	4.00927
Q86U42	Polyadenylate-binding protein 2	PABPN1	15.5991	22.2919	21.9022	22.0744	22.7714	19.8951	18.4222	20.5512	20.586	20.2776	21.076	22.1103	0.117041	0.148636	-4.41088	0.88575	0.911376	-0.17746	0.862492	1	-0.245579	0.719491	0.691674	0.502117	0.794245	0.55151	-0.418856
P62917	60S ribosomal protein L8	RPL8	21.1767	24.3046	25.077	24.117	23.1136	24.3657	22.2286	23.0492	23.4757	22.961	23.8789	25.5119	0.137453	0.16282	-1.97427	0.615444	0.732627	0.599393	0.886456	1	-0.137909	0.828746	0.817918	-0.180708	0.275926	0.154231	1.26188
P62851	40S ribosomal protein S25	RPS25	23.3141	25.0635	25.6004	24.5104	24.2478	25.2046	23.3703	23.7451	24.2072	24.0449	24.6394	26.1828	0.248726	0.241761	-1.06211	0.654409	0.762784	0.499506	0.872909	1	-0.126674	0.959636	0.9618	0.0392847	0.25681	0.145574	1.28936
P01859	Ig gamma-2 chain C region	IGHG2	20.9553	18.3958	18.1628	20.2576	20.1978	21.5665	21.324	17.9969	17.69	19.8336	19.4952	21.333	0.00840782	0.0550986	2.94327	0.47483	0.704566	-0.269973	0.0238917	1	1.84924	0.0550292	0.155956	1.65016	0.00500916	0.00651429	3.25337
O75223	Gamma-glutamylcyclotransferase	GGCT	20.4183	19.7377	20.5493	18.6304	20.751	20.3968	19.985	18.1942	19.3026	19.5991	20.818	21.126	0.263127	0.253583	1.2357	0.43529	0.689747	0.960029	0.885277	1	0.148818	0.142792	0.213228	1.81855	0.170123	0.107246	1.79546
P61604	10 kDa heat shock protein. mitochondrial	HSPE1	21.4188	21.5752	22.7011	20.7816	22.6802	23.5122	21.6397	21.1739	22.2285	21.7356	22.9683	24.3918	0.569009	0.475916	0.154704	0.0722013	0.60383	1.09026	0.843453	1	-0.115997	0.0278259	0.109924	1.44965	0.0334206	0.0397674	2.57743
Q02543	60S ribosomal protein L18a	RPL18A	18.3281	22.323	22.9005	22.2156	20.1592	21.7281	20.0503	20.6774	21.1665	20.3351	21.3065	23.2576	0.191874	0.210284	-2.31096	0.699113	0.786963	0.533336	0.873761	1	-0.224861	0.524228	0.485053	-0.76732	0.470075	0.232799	0.992688
P22392	Nucleoside diphosphate kinase B	NME2	22.0136	21.621	23.2146	20.0821	23.0298	24.1336	21.9475	21.2163	22.5743	22.2081	23.2061	24.8645	0.11132	0.141758	0.561874	0.0599839	0.588892	1.47582	0.824053	1	-0.273515	0.0164522	0.105616	1.69931	0.0178979	0.0224933	3.0804
Q04917	14-3-3 protein eta	YWHAH	17.6993	18.5073	19.3608	20.4072	19.6415	18.1073	19.0515	19.2074	19.615	19.2039	20.5194	21.8867	0.591442	0.491334	-0.481944	0.232494	0.613702	0.630569	0.30625	1	0.948213	0.161217	0.21797	1.22312	0.613299	0.33201	1.13967
P52292	Importin subunit alpha-1	KPNA2	16.5931	22.0117	22.4182	22.0577	22.3192	21.6715	18.1004	21.253	21.4621	21.7186	22.1181	21.7585	0.0366431	0.0994643	-4.28563	0.664096	0.769702	0.307802	0.600921	1	0.25578	0.273804	0.30265	0.586297	0.848708	0.65306	0.082655
Q96P63	Serpin B12	SERPINB12	21.4535	21.0017	21.6137	20.4739	21.9894	22.2542	21.3624	20.2362	20.7569	20.8041	21.8868	22.2686	0.177269	0.199972	0.788973	0.428143	0.687305	0.566346	0.966119	1	0.0199842	0.0760481	0.165925	1.31915	0.0502665	0.0450828	1.64239
Q9Y5L4	Mitochondrial import inner membrane translocase subunit Tim13	TIMM13	16.1879	20.8489	22.1012	19.5893	22.3022	23.6694	18.3187	19.5146	20.2863	19.4064	21.2697	24.1234	0.145184	0.169097	-2.92842	0.463743	0.706704	1.012	0.416672	1	-0.683934	0.197575	0.243316	1.60418	0.0341584	0.0395376	3.71464
Q96ST3	Paired amphipathic helix protein Sin3a	SIN3A	17.9373	20.4528	20.8233	19.9459	19.2314	19.1403	16.6508	20.0457	20.1424	19.5504	19.8847	19.6772	0.0483669	0.0964528	-2.95523	0.615622	0.731035	0.233579	0.219453	1	-0.501166	0.214332	0.257436	-0.691249	0.130031	0.0838246	-0.840539
P60866	40S ribosomal protein S20	RPS20	21.7839	23.4391	23.803	23.28	23.193	23.8646	22.5181	22.4459	23.1181	22.3158	23.6735	25.0777	0.328492	0.306397	-0.791446	0.480918	0.701914	0.518085	0.853845	1	-0.144612	0.467558	0.447478	0.490744	0.190479	0.115466	1.52865
P62249	40S ribosomal protein S16	RPS16	22.1462	24.4614	24.976	24.3022	23.8674	24.2626	22.8572	23.0824	23.5352	23.1078	24.1243	25.7365	0.243179	0.239078	-1.27027	0.675587	0.771824	0.483661	0.948198	1	-0.0669136	0.779785	0.751141	0.223918	0.347889	0.181788	1.22763
O00303	Eukaryotic translation initiation factor 3 subunit F	EIF3F	14.5147	18.4623	17.1344	20.4083	17.5741	16.9877	16.0122	17.4361	16.9587	17.2879	18.0889	18.6514	0.0977646	0.128729	-2.68577	0.225085	0.615696	-0.902624	0.639099	1	0.898854	0.856505	0.842649	-0.117714	0.906625	0.787447	-0.129635
P07814	Bifunctional glutamate/proline--tRNA ligase;Glutamate--tRNA ligase;Proline--tRNA ligase	EPRS	19.6988	21.7534	23.1617	21.0591	21.9648	23.1245	20.8563	21.0031	21.8559	20.4519	22.0719	23.9028	0.251569	0.241553	-1.10074	0.272088	0.627894	1.13052	0.325984	1	-0.622754	0.233258	0.274425	0.640103	0.0585044	0.0522602	2.13541
P01877	Ig alpha-2 chain C region	IGHA2	17.2189	15.177	15.1766	17.2439	18.2047	19.1224	16.5213	15.6483	15.2164	16.7542	16.4554	19.1826	0.0742503	0.116918	1.45741	0.45719	0.707028	-0.216158	0.0429575	1	1.58635	0.168505	0.219676	1.91736	0.00401104	0.008	3.73983
P60981	Destrin	DSTN	16.7527	19.123	19.842	18.2284	19.7328	21.4533	19.1639	18.6924	19.9239	19.4672	20.5644	22.2484	0.519303	0.442345	-0.949426	0.046983	0.581481	0.975268	0.935575	1	-0.0598726	0.117755	0.202916	1.24093	0.0227979	0.0244598	2.94316
P18621	60S ribosomal protein L17	RPL17	20.0797	22.8198	23.3395	22.3615	22.0593	22.5554	20.8791	21.4151	22.0822	21.2115	22.1696	23.9558	0.179877	0.2012	-1.63807	0.593302	0.738306	0.593438	0.750355	1	-0.330943	0.997008	0.99686	-0.00298119	0.369887	0.189624	1.13813
E9PAV3	Nascent polypeptide-associated complex subunit alpha. muscle-specific form	NACA	18.8323	17.6575	20.2881	17.5503	20.1157	21.3203	18.7548	18.4295	19.5336	18.8094	20.0339	21.8605	0.192885	0.211092	0.750012	0.0743418	0.587977	1.86736	0.870536	1	0.136351	0.0346287	0.125989	2.03131	0.0171898	0.0238857	3.5469
Q5JTH9	RRP12-like protein	RRP12	15.218	21.0641	22.0016	21.0048	20.5087	19.8249	18.0029	19.9876	19.992	18.6761	20.4178	21.4637	0.119802	0.151019	-3.91539	0.719573	0.789741	0.470956	0.646579	1	-0.685367	0.918321	0.914276	-0.0626011	0.914863	0.808201	0.118466
Q9Y6A4	Cilia- and flagella-associated protein 20	CFAP20	17.8555	23.1485	22.8325	23.1262	23.4666	20.9452	16.0276	22.6082	22.7744	22.8465	23.5641	19.4977	0.0248161	0.0753829	-5.93678	0.808662	0.864567	-0.0749121	0.756572	1	0.107977	0.146094	0.215258	0.637031	0.0751354	0.059562	-2.6569
Q9BQ70	Transcription factor 25	TCF25	14.4986	21.009	19.7803	20.7825	20.1924	21.7897	13.52	20.755	20.9912	20.5819	20.0429	20.0394	0.00536614	0.0558182	-6.8727	0.506631	0.713459	-0.496243	0.342412	1	-0.199791	0.0352282	0.125083	-0.764311	0.973974	0.946524	0.0325575
P23284	Peptidyl-prolyl cis-trans isomerase B	PPIB	21.3916	22.1976	22.451	21.0357	22.3861	22.8902	21.381	21.0463	21.9482	21.6995	22.6029	24.08	0.721942	0.602269	-0.235664	0.454848	0.708438	0.577656	0.738733	1	-0.254351	0.274785	0.301801	0.872528	0.153271	0.0969503	1.86315
P27348	14-3-3 protein theta	YWHAQ	18.5861	19.1073	19.9938	18.6127	19.8582	20.6462	19.2196	18.5757	19.7297	19.3062	19.797	21.715	0.895628	0.82423	0.061367	0.0752076	0.590583	1.02022	0.812525	1	0.117929	0.0663697	0.160251	0.986067	0.0593713	0.0536774	2.33907
Q9NVI1	Fanconi anemia group I protein	FANCI	16.1032	15.9614	17.771	15.4513	17.7829	21.4834	15.5513	16.1087	16.3693	15.9643	16.6638	21.0195	0.542456	0.456476	-0.207836	0.279644	0.63191	1.03508	0.344886	1	-0.327231	0.169877	0.219868	1.18829	0.00216966	0	5.21643
P05783	Keratin. type I cytoskeletal 18	KRT18	20.8446	21.1045	18.9449	21.8977	19.0727	19.4213	20.0731	19.4689	20.6231	19.6242	21.3159	22.8852	0.866554	0.781325	0.172174	0.709666	0.792579	-0.502736	0.767105	1	0.474254	0.952982	0.952414	-0.0923996	0.695288	0.406953	0.866554
P27635	60S ribosomal protein L10	RPL10	18.5171	22.2962	22.5208	22.1061	21.0195	21.7565	20.0491	20.6697	21.0866	20.4042	21.7442	23.2048	0.187775	0.204658	-2.19985	0.795246	0.856966	0.320754	0.864402	1	-0.227824	0.919941	0.91837	-0.101126	0.456273	0.22742	0.997692
P22087	rRNA 2'-O-methyltransferase fibrillarin	FBL	18.5868	21.5721	21.2935	21.5832	19.7232	20.6933	19.5463	20.314	20.2165	20.2993	20.7231	22.4391	0.141084	0.166453	-1.8765	0.841418	0.882815	-0.188092	0.998577	0.999232	-0.00180912	0.464819	0.446661	-0.719944	0.621019	0.33945	0.623157
Q7Z2W4	Zinc finger CCCH-type antiviral protein 1	ZC3HAV1	15.1289	19.3954	19.5797	18.4676	17.8629	18.4334	15.4684	17.5809	17.77	16.6097	17.6577	20.0043	0.074502	0.116575	-3.1895	0.897518	0.923303	0.186692	0.540703	1	-0.949487	0.508941	0.477234	-0.727857	0.604525	0.322877	0.730706
P62888	60S ribosomal protein L30	RPL30	18.7118	21.3865	22.3379	21.2983	20.2259	20.9885	20.0641	19.7078	20.1776	20.0511	21.2864	23.0168	0.394679	0.354485	-1.1592	0.655203	0.762555	0.71061	0.914074	1	0.127541	0.852774	0.841475	0.208999	0.384088	0.193387	1.45553
Q14444	Caprin-1	CAPRIN1	16.8959	20.2027	21.2154	20.8587	19.3509	19.8378	19.8515	18.5828	18.8927	18.5106	19.4239	21.4671	0.606829	0.505409	-1.01908	0.686418	0.780569	0.661267	0.856788	1	0.291882	0.995345	0.997274	-0.00533772	0.387249	0.196109	1.25965
Q6PKG0	La-related protein 1	LARP1	15.545	21.2181	21.4315	20.8611	20.2648	20.3244	15.9706	20.4984	19.9529	19.0095	20.0864	21.3457	0.00665186	0.0674483	-5.10043	0.858644	0.896014	-0.166036	0.450874	1	-0.92298	0.206943	0.248879	-0.68262	0.97374	0.946836	-0.0232086
P26373	60S ribosomal protein L13	RPL13	20.8847	24.1564	24.8932	24.2605	22.7135	24.2392	22.3316	22.829	23.3349	22.5935	23.6197	25.2746	0.194911	0.213185	-1.88457	0.605539	0.734912	0.62136	0.956462	1	-0.0656652	0.724209	0.694983	-0.326089	0.271955	0.149214	1.26423
P62316	Small nuclear ribonucleoprotein Sm D2	SNRPD2	19.9502	21.753	22.2693	22.0147	22.2561	21.5185	20.6645	21.2128	21.4713	21.3495	22.1372	23.4163	0.119601	0.151345	-1.17557	0.505778	0.713422	0.387389	0.687686	1	0.199206	0.123024	0.206083	0.713778	0.423454	0.215155	0.984524
P02686	Myelin basic protein	MBP	19.0753	19.5427	20.8457	19.1629	20.7955	21.723	19.0961	17.4791	19.4146	18.564	20.1483	21.7765	0.633521	0.528896	0.574786	0.326217	0.640748	1.61921	0.773972	1	0.352555	0.211439	0.253545	1.96099	0.0883136	0.066517	3.23881
Q13347	Eukaryotic translation initiation factor 3 subunit I	EIF3I	16.5581	21.14	18.2448	21.8593	20.3159	20.6765	18.3935	19.2899	19.6122	19.3783	20.3368	21.9036	0.170281	0.194327	-2.73917	0.379712	0.6624	-1.28642	0.818514	1	0.403866	0.91515	0.914298	0.111407	0.434947	0.219568	1.0751
P25311	Zinc-alpha-2-glycoprotein	AZGP1	22.1977	21.0602	21.8842	20.8662	21.9278	22.8878	21.5099	20.8425	21.1668	20.8281	22.7164	22.5026	0.129488	0.158612	0.902431	0.265283	0.628426	0.574141	0.445246	1	-0.104229	0.0786767	0.171673	1.37075	0.0157206	0.0230303	1.74383
P02679	Fibrinogen gamma chain	FGG	19.8066	18.4785	19.1282	18.7997	19.9513	21.829	19.2846	18.5018	19.6521	19.0727	20.3636	21.6902	0.0561499	0.0971741	1.05547	0.0754152	0.58391	0.900019	0.0827905	1	0.446068	0.0149912	0.106581	1.66731	0.000462819	0	3.26946
Q9BY77	Polymerase delta-interacting protein 3	POLDIP3	15.08	21.0482	20.5917	20.8802	20.9518	16.9722	16.243	19.6865	19.3513	19.3347	19.5976	19.2036	0.0343475	0.0930704	-4.70587	0.709204	0.794018	-0.395853	0.824315	1	-0.259925	0.931949	0.93065	-0.0926228	0.223283	0.129562	-2.27942
P09382	Galectin-1	LGALS1	22.3077	21.6229	23.2795	21.402	23.1131	23.9383	22.5702	21.9071	22.7453	22.405	23.5133	25.2357	0.0734151	0.115252	0.673925	0.0540886	0.613705	1.24743	0.815346	1	0.138492	0.0242177	0.114489	1.54817	0.0511649	0.0452923	2.82202
P11387	DNA topoisomerase 1	TOP1	18.2288	20.4578	21.4753	20.085	20.0864	20.2833	18.7569	19.5828	20.0267	19.6661	20.1116	21.7398	0.0960554	0.130291	-1.52744	0.478843	0.701962	0.730692	0.793572	1	-0.144712	0.87384	0.862112	0.0787134	0.363611	0.18711	0.9912
P0C0S5	Histone H2A.Z	H2AFZ	19.5951	19.269	21.4545	17.7593	20.3216	21.4869	19.6116	19.17	20.5542	19.6624	20.9169	22.5703	0.0166727	0.051697	0.383823	0.05876	0.589547	1.78482	0.646875	1	-0.508602	0.0434597	0.139712	1.39976	0.0355126	0.0419164	2.80913
Q9Y2X3	Nucleolar protein 58	NOP58	17.0926	21.3124	21.4843	21.0973	18.8805	19.6595	17.2467	20.3944	20.4986	20.4753	18.5047	21.3889	0.0155901	0.0523333	-3.68374	0.856547	0.893888	0.13806	0.914686	1	-0.0671396	0.04885	0.146579	-2.16082	0.768631	0.516127	-0.329252
P27797	Calreticulin	CALR	16.8297	19.2815	20.7557	18.2199	19.203	21.8411	19.2291	19.172	19.959	19.2876	20.633	22.3108	0.423792	0.374241	-1.1974	0.106658	0.571879	1.13057	0.471071	1	-0.473038	0.436769	0.429149	0.691236	0.00708883	0.0141031	2.84918
P50914	60S ribosomal protein L14	RPL14	20.1851	23.1029	23.6743	23.1326	21.9693	22.9427	20.8687	22.2663	22.542	21.6061	22.5519	23.7018	0.0573416	0.0977297	-2.15766	0.608483	0.735383	0.423579	0.751912	1	-0.315231	0.492993	0.465407	-0.424026	0.37613	0.190819	0.637647
P24844	Myosin regulatory light polypeptide 9	MYL9	18.0485	19.1719	18.2277	18.0306	18.2095	18.7746	18.7806	18.5767	19.3594	19.1196	19.9434	21.1585	0.432578	0.379003	-0.459769	0.911044	0.938184	-0.0807562	0.677275	1	-0.299229	0.845931	0.832324	0.202131	0.467773	0.231677	1.09226
P12277	Creatine kinase B-type	CKB	20.5553	20.694	21.7393	19.8821	21.6673	23.0258	20.5457	20.3108	21.1142	20.8419	22.3295	23.7594	0.825353	0.7195	0.0480757	0.12782	0.571923	0.924319	0.811278	1	-0.140441	0.0595988	0.160055	1.49597	0.0198904	0.0209874	2.89015
Q92499	ATP-dependent RNA helicase DDX1	DDX1	18.3931	21.207	21.5195	21.1418	20.898	20.583	19.4646	20.1036	20.6696	19.9523	20.8668	22.0744	0.153893	0.177824	-1.72642	0.592653	0.739986	0.439279	0.906091	1	-0.108217	0.720651	0.692237	0.227086	0.543312	0.279012	0.673419
P32119	Peroxiredoxin-2	PRDX2	21.1052	20.8662	21.3164	20.508	21.589	21.7433	21.7567	20.2877	21.0134	20.2582	21.5005	22.5379	0.189009	0.20648	0.853972	0.213547	0.617625	0.587971	0.601103	1	-0.193827	0.0805258	0.171822	0.967794	0.0861908	0.0658621	1.56365
P31946	14-3-3 protein beta/alpha;14-3-3 protein beta/alpha. N-terminally processed	YWHAB	19.0382	19.7424	20.4354	19.091	20.0807	20.9563	19.0824	19.3704	19.9559	19.6177	20.5939	22.0964	0.117889	0.149304	-0.496091	0.169717	0.594742	0.639257	0.594891	1	-0.202014	0.132702	0.202054	0.780931	0.0814941	0.0644547	1.96997
P05109	Protein S100-A8;Protein S100-A8. N-terminally processed	S100A8	22.561	22.5221	23.2115	22.8251	23.6332	26.335	22.5741	22.5381	22.4988	22.7544	24.0712	25.3749	0.0688787	0.114486	0.0374393	0.458021	0.705328	0.32506	0.0189086	1	0.259633	0.0263967	0.112	1.32211	0.0202207	0.0207273	3.32486
P46783	40S ribosomal protein S10	RPS10	19.8538	21.385	21.2502	20.7098	20.4961	21.1956	20.3406	20.1977	21.1094	20.2348	21.327	22.8542	0.39238	0.352884	-0.694165	0.582505	0.733524	0.388427	0.667285	1	-0.31902	0.883484	0.869788	0.120209	0.350036	0.182714	1.23356
Q9UJV9	Probable ATP-dependent RNA helicase DDX41	DDX41	18.0423	20.4123	20.7545	20.4477	20.6366	20.3427	16.2537	20.2199	20.648	20.3318	19.9223	20.7066	0.0720133	0.114659	-3.16813	0.0727507	0.592237	0.385105	0.579498	1	0.0736074	0.930042	0.929085	-0.036684	0.417719	0.211622	0.208486
P19525	Interferon-induced. double-stranded RNA-activated protein kinase	EIF2AK2	13.4745	18.6541	18.6568	18.8415	18.9172	17.4352	15.4925	17.8079	17.8767	16.8631	17.5083	18.2561	0.0756831	0.118465	-3.74754	0.956152	0.970946	0.0357199	0.758457	1	-0.378743	0.984284	0.98434	-0.0182657	0.580375	0.302796	-0.38539
P61626	Lysozyme C	LYZ	22.4057	21.948	22.425	21.8678	23.8512	25.4067	22.9079	21.5457	22.1382	21.7112	23.0845	24.5221	0.105574	0.13626	0.90996	0.162839	0.585088	0.534781	0.861524	1	0.0426817	0.0578362	0.155552	1.72101	0.0220555	0.0232471	3.2176
P62913	60S ribosomal protein L11	RPL11	20.3741	23.1686	23.6787	23.5248	22.8161	22.9754	21.7765	21.8961	22.3498	22.1129	22.9808	24.7094	0.263702	0.253286	-1.45701	0.652657	0.76247	0.481909	0.791485	1	0.286545	0.625786	0.578792	0.366125	0.34734	0.181508	1.31008
O43900	Prickle-like protein 3	PRICKLE3	15.3004	19.4335	19.8875	18.4436	19.6407	19.0276	17.1882	16.7343	20.0112	15.697	18.5921	19.4674	0.380186	0.3434	-1.83962	0.301411	0.633369	1.86547	0.651157	1	-1.0136	0.549751	0.510501	1.03253	0.484432	0.241944	1.16361
P62854	40S ribosomal protein S26	RPS26	21.3627	23.4795	24.4045	23.4085	23.1903	23.7881	21.7566	22.6138	23.008	22.0886	23.3286	24.8458	0.088855	0.128165	-1.48703	0.506275	0.713793	0.659616	0.741982	1	-0.298079	0.675298	0.632688	0.212817	0.204159	0.120836	1.2703
Q9UPP1	Histone lysine demethylase PHF8	PHF8	14.8974	20.1156	19.7686	19.6727	15.7007	19.1801	15.843	20.6388	17.2428	19.8225	16.1488	17.0237	0.0114469	0.0524348	-5.007	0.283853	0.630252	-1.87152	0.146788	1	-0.629614	0.00593112	0.083234	-4.45245	0.176768	0.109775	-2.27527
Q14498	RNA-binding protein 39	RBM39	19.0811	20.5912	21.1693	20.4797	22.4896	21.5656	19.6848	20.0107	20.7922	20.0544	21.3658	22.6013	0.159671	0.185432	-0.918014	0.188453	0.613378	0.679816	0.933569	1	-0.0338793	0.123703	0.205635	1.6268	0.0953141	0.0673289	1.78251
Q9UKE5	TRAF2 and NCK-interacting protein kinase	TNIK	16.0044	22.5675	22.3971	22.6103	21.9576	21.9236	15.9316	21.8999	21.4779	21.8771	21.3895	21.8545	0.00285942	0.112471	-6.26574	0.653988	0.763587	-0.296238	0.985754	1	0.00998974	0.329525	0.343654	-0.560171	0.412388	0.210939	-0.344645
P35232	Prohibitin	PHB	20.5763	19.883	21.5484	19.3677	20.9907	22.2388	20.3759	19.9883	20.9405	20.5116	21.6157	23.0928	0.0411878	0.100854	0.54044	0.051313	0.608137	1.30878	0.995068	1	0.00400639	0.0497292	0.14766	1.36754	0.0239481	0.0255224	2.73017
Q9P2E9	Ribosome-binding protein 1	RRBP1	19.9113	18.3725	21.5089	17.7084	19.971	22.0301	19.4594	19.1148	20.0829	19.5859	20.7226	22.5073	0.162541	0.187905	0.941738	0.125227	0.571063	2.05227	0.932576	1	-0.0964756	0.093569	0.184668	1.60313	0.0153099	0.021375	3.52504
P09104	Gamma-enolase	ENO2	20.3054	17.3325	21.4269	16.9126	21.2139	22.0959	19.4621	18.62	20.1095	19.4802	20.7278	22.5456	0.131419	0.159919	1.90757	0.0937672	0.578678	2.79198	0.892229	1	0.220171	0.0489546	0.147607	2.9946	0.0237601	0.0257143	4.34454
O00203	AP-3 complex subunit beta-1	AP3B1	15.594	19.9433	19.8504	19.6851	20.7385	19.6056	16.1182	19.1683	17.6426	19.8106	20.4167	20.4522	0.0156166	0.0519008	-3.69969	0.560628	0.725298	-0.809246	0.673092	1	0.192038	0.135244	0.20529	1.02182	0.496394	0.24992	0.473118
P12111	Collagen alpha-3(VI) chain	COL6A3	19.1286	18.9418	20.0607	17.4309	19.9696	19.0555	19.1965	18.8034	19.7652	19.2409	20.4731	21.9788	0.0640043	0.111535	0.289898	0.0237297	0.719077	1.04035	0.614251	1	-0.536707	0.0354928	0.123794	1.3487	0.377837	0.190589	1.64455
Q9HB71	Calcyclin-binding protein	CACYBP	15.4491	18.4215	20.0787	18.0988	20.1358	23.7963	18.2253	17.8389	18.6968	18.0887	19.8331	23.6593	0.45819	0.401744	-1.29301	0.235528	0.609026	1.25757	0.911995	1	-0.0364027	0.0299462	0.117561	1.85427	0.00284599	0	5.59757
Q6UB99	Ankyrin repeat domain-containing protein 11	ANKRD11	21.2463	20.6237	19.7495	20.8865	19.1452	18.3977	16.9329	20.9536	20.2011	19.6235	20.3519	20.4415	0.514435	0.439587	-1.69908	0.100673	0.584835	-0.81336	0.499461	1	-0.533693	0.238242	0.274134	-1.04012	0.316954	0.170487	-1.36906
Q13206	Probable ATP-dependent RNA helicase DDX10	DDX10	13.8448	19.7678	20.1482	19.6202	16.0974	17.6697	14.5851	18.7245	18.781	18.4619	15.9947	18.5019	0.01578	0.0506452	-5.03118	0.823168	0.874861	0.218475	0.817104	1	-0.205063	0.0257943	0.111347	-3.2001	0.224184	0.129952	-1.16031
O60583	Cyclin-T2	CCNT2	14.3857	18.7561	18.1225	18.7538	15.5353	15.9586	14.0582	17.4921	16.3705	15.5545	19.046	17.0079	0.0268682	0.0805652	-3.90218	0.501854	0.712302	-0.877605	0.629603	1	-0.969955	0.69878	0.668755	-0.833455	0.183819	0.112442	-1.64085
Q15366	Poly(rC)-binding protein 2	PCBP2	19.4925	20.6513	21.0213	20.1143	21.2957	21.7761	20.1112	20.3088	19.9996	20.2692	21.3508	22.8635	0.195106	0.212489	-0.678238	0.960152	0.975021	0.030386	0.26474	1	-0.288322	0.0398005	0.135768	0.843167	0.084069	0.0658322	1.83974
O95373	Importin-7	IPO7	15.9872	18.551	20.3893	16.2449	20.4192	22.2407	16.8502	17.9144	19.0505	17.9688	20.003	21.4921	0.0773669	0.120594	-1.81398	0.182622	0.599376	1.48719	0.345173	1	-1.12583	0.0350117	0.124	1.9784	0.0177945	0.0228	3.63373
P05091	Aldehyde dehydrogenase. mitochondrial	ALDH2	19.0076	19.4266	18.5517	19.4566	20.8465	22.1953	19.8574	19.4936	20.4686	19.6158	21.0838	22.7625	0.954223	0.920327	-0.0276213	0.96311	0.977236	0.0500679	0.471192	1	0.0760927	0.00664548	0.0976	1.50505	0.00883164	0.0106875	3.0188
Q96KR1	Zinc finger RNA-binding protein	ZFR	14.6323	19.5184	19.8352	19.0665	19.2994	17.4952	14.723	18.5149	18.5999	18.2524	18.8227	19.312	0.0132146	0.0526275	-4.339	0.824252	0.875702	0.200911	0.635864	1	-0.357242	0.943585	0.940747	0.0443897	0.614543	0.334287	-0.613058
P51991	Heterogeneous nuclear ribonucleoprotein A3	HNRNPA3	17.8845	19.941	19.8922	19.5532	19.9654	19.6454	18.8549	18.7378	19.3586	18.8029	20.3591	21.7645	0.33637	0.314524	-0.969675	0.706278	0.791685	0.285984	0.841109	1	-0.161363	0.323256	0.340982	0.822871	0.378897	0.190214	1.36554
Q05682	Caldesmon	CALD1	23.0167	23.3649	24.6838	22.1444	24.2174	24.9973	22.877	22.3499	23.4739	22.7629	24.0789	25.6083	0.877454	0.792799	0.0894575	0.261948	0.629761	1.2215	0.567012	1	-0.403716	0.127935	0.199681	1.29079	0.0539691	0.0486979	2.44546
P46776	60S ribosomal protein L27a	RPL27A	19.8627	23.1628	23.8513	23.2416	22.1828	22.9291	20.6678	21.9028	22.3523	21.6039	22.4286	24.045	0.0936841	0.130015	-2.26751	0.619895	0.732298	0.569024	0.924938	1	-0.109984	0.757325	0.731797	-0.22708	0.374456	0.190205	0.954237
P63151	Serine/threonine-protein phosphatase 2A 55 kDa regulatory subunit B alpha isoform	PPP2R2A	16.7109	20.1902	21.2786	19.6592	21.3679	22.946	17.491	19.4779	19.7564	19.9236	20.789	23.1772	0.0353758	0.101037	-2.73308	0.501429	0.714384	0.683498	0.920921	1	-0.0426207	0.113347	0.203909	1.24444	0.0131943	0.015907	3.22757
P82933	28S ribosomal protein S9. mitochondrial	MRPS9	14.2654	16.7484	16.6024	18.175	16.574	15.6146	14.1075	14.9354	15.8148	15.8449	17.531	18.2075	0.210493	0.224532	-1.65544	0.746243	0.807655	0.366695	0.511731	1	1.16802	0.359019	0.362757	1.2106	0.568814	0.296564	1.06914
Q9Y5S9	RNA-binding protein 8A	RBM8A	15.4551	21.6791	21.0408	20.7315	21.6557	19.6746	18.2118	19.3561	19.7254	19.4038	19.9805	21.6447	0.177662	0.200417	-3.68412	0.928946	0.95309	-0.134468	0.768647	1	-0.44992	0.853198	0.840522	0.300553	0.934156	0.850621	0.142123
Q08188	Protein-glutamine gamma-glutamyltransferase E;Protein-glutamine gamma-glutamyltransferase E 27 kDa non-catalytic chain;Protein-glutamine gamma-glutamyltransferase E 50 kDa catalytic chain	TGM3	20.6228	20.4862	21.064	19.6486	20.7561	21.4228	20.5459	19.6442	20.1672	19.5651	21.1202	21.7904	0.344325	0.319632	0.519195	0.465267	0.701606	0.550441	0.391896	1	-0.45832	0.197332	0.243368	0.873007	0.0785036	0.0623219	1.54144
P25440	Bromodomain-containing protein 2	BRD2	14.6232	19.1107	19.0131	19.5934	21.3037	17.6493	14.9563	18.7596	16.5392	18.7444	19.2092	20.794	0.00339052	0.0869091	-4.1454	0.451523	0.7082	-1.15898	0.661475	1	0.233733	0.339415	0.348423	1.3213	0.872977	0.708184	0.286531
P60900	Proteasome subunit alpha type-6	PSMA6	18.2709	19.7113	20.223	19.4803	21.3797	21.7813	19.3738	19.2845	20.1913	19.5351	20.9343	22.308	0.371587	0.335477	-0.675575	0.0802474	0.583788	0.70923	0.967863	1	0.0097847	0.0328714	0.112044	1.65907	0.0172599	0.0237725	2.54674
Q14103	Heterogeneous nuclear ribonucleoprotein D0	HNRNPD	20.0193	22.2102	22.3258	22.004	22.0652	21.9168	21.2858	20.7866	21.9528	21.4314	22.5014	23.9941	0.468304	0.411552	-0.845817	0.475584	0.704228	0.640884	0.801856	1	0.219331	0.402279	0.394998	0.784923	0.366722	0.188197	1.45708
P0DOX8			20.5879	18.445	19.5366	19.332	20.5934	21.458	20.7548	17.459	18.6781	19.6377	20.4679	20.9028	0.0321901	0.0851232	2.71936	0.219204	0.610667	1.15534	0.0971602	1	1.53284	0.035201	0.125738	2.57865	0.0293693	0.0382452	3.22841
Q12788	Transducin beta-like protein 3	TBL3	15.943	19.6592	20.0221	19.8575	16.1989	19.8264	14.2049	18.8912	18.8799	18.7042	18.2289	20.046	0.0475257	0.0986873	-4.20127	0.82232	0.874155	0.175721	0.994289	1	0.00559521	0.197894	0.243676	-2.06135	0.239777	0.133777	0.660934
Q96HR8	H/ACA ribonucleoprotein complex non-core subunit NAF1	NAF1	17.0992	21.3896	21.7092	21.5975	22.4005	19.6584	17.1653	20.4293	20.2751	20.2107	22.235	19.5706	0.0158506	0.05024	-3.77717	0.93237	0.953987	0.0827255	0.99557	1	-0.00528431	0.101744	0.192629	1.40834	0.115175	0.0752977	-1.2949
P42704	Leucine-rich PPR motif-containing protein. mitochondrial	LRPPRC	17.744	20.4304	21.119	19.8949	20.5737	21.3992	19.0377	19.7315	20.0308	18.7739	20.4966	22.1285	0.148269	0.174219	-1.6901	0.524746	0.721721	0.493963	0.375716	1	-0.746479	0.325537	0.342116	0.454195	0.0794719	0.062693	1.68295
P35637	RNA-binding protein FUS	FUS	20.3427	17.955	18.9701	15.8584	17.8363	19.0362	17.5435	18.0273	18.2032	18.5897	18.2196	21.4825	0.566687	0.475954	0.95197	0.262082	0.628531	0.595495	0.630979	1	-0.767112	0.867761	0.853049	0.0367899	0.204983	0.120802	2.26818
O75369	Filamin-B	FLNB	15.5303	17.2649	18.964	17.5907	19.0919	18.4913	17.4637	17.1488	18.3066	17.6813	18.1566	20.5413	0.53986	0.455328	-0.709804	0.0504996	0.609448	1.42848	0.0282001	1	0.429167	0.0950376	0.18372	1.41741	0.153405	0.0974455	2.30947
Q92947	Glutaryl-CoA dehydrogenase. mitochondrial	GCDH	16.6257	18.3612	17.8666	17.8687	17.3248	21.3177	18.2771	17.583	18.9427	18.4021	18.7596	20.5645	0.625961	0.521288	-0.520638	0.581586	0.73491	0.432584	0.762222	1	0.163315	0.93933	0.940105	0.0701532	0.0316882	0.0391656	2.96903
P07196	Neurofilament light polypeptide	NEFL	19.5032	18.4448	20.4372	18.2944	19.9201	21.1075	19.0084	18.3121	19.2747	18.7278	21.2437	19.0759	0.0756954	0.118122	0.877342	0.127478	0.570252	1.47753	0.617594	1	0.132657	0.0802995	0.172301	2.20343	0.234408	0.132189	1.71322
P35268	60S ribosomal protein L22	RPL22	21.3336	24.2345	24.584	24.1925	23.8911	23.5699	22.1332	22.5407	23.3701	22.9729	23.9387	24.9923	0.219379	0.227975	-1.65422	0.628586	0.737019	0.589429	0.868968	1	0.195069	0.597202	0.548028	0.527277	0.503945	0.255509	0.893488
P31947	14-3-3 protein sigma	SFN	18.4021	17.6103	16.5173	17.0568	17.6143	17.9351	16.549	16.9718	17.1175	16.6967	18.5383	18.9407	0.86802	0.781751	0.18453	0.392653	0.667195	-0.47366	0.375579	1	-0.414308	0.29691	0.320186	0.78524	0.193993	0.116907	1.14685
Q13769	THO complex subunit 5 homolog	THOC5	14.0968	18.682	18.0796	16.9159	19.3356	15.6072	16.1826	15.309	16.391	17.1875	16.5602	18.1763	0.448131	0.395307	-1.85577	0.910449	0.93745	0.239822	0.976512	1	0.0562186	0.705336	0.676144	0.952406	0.965423	0.930758	-0.103727
P20700	Lamin-B1	LMNB1	18.3375	19.4198	19.8757	18.7861	20.7898	21.338	19.3684	18.8348	19.9335	19.2333	20.7328	22.1122	0.688927	0.568043	-0.274334	0.118188	0.564699	0.777276	0.779696	1	-0.117595	0.0308626	0.113425	1.63398	0.0331541	0.0388941	2.59779
P52565	Rho GDP-dissociation inhibitor 1	ARHGDIA	18.4649	18.0398	20.7843	17.0476	19.8085	20.5433	19.2433	18.2723	19.7716	19.1196	20.2182	21.9934	0.227839	0.232324	0.698085	0.0550451	0.625691	2.12193	0.950926	1	-0.0724354	0.0157007	0.110063	1.85731	0.0514165	0.045193	3.11232
Q01469	Fatty acid-binding protein. epidermal	FABP5	22.1169	21.3894	22.1705	21.1364	22.502	23.166	21.8662	20.7843	21.2381	20.9721	22.8149	23.0559	0.109848	0.14174	0.904728	0.382233	0.659775	0.617459	0.926721	1	-0.0325766	0.0438978	0.137849	1.57165	0.0223122	0.022888	2.0241
Q9BZJ0	Crooked neck-like protein 1	CRNKL1	16.0378	20.336	20.1656	19.48	20.7253	16.6357	14.992	19.6312	19.3023	20.0481	19.409	17.9039	0.0193345	0.0746483	-4.46867	0.698004	0.786539	-0.24964	0.675562	1	-0.219541	0.921106	0.919376	0.0835562	0.0646079	0.0550588	-2.7138
P31327	Carbamoyl-phosphate synthase [ammonia]. mitochondrial	CPS1	17.0192	19.5604	21.6638	18.3429	19.3361	17.8634	18.1514	18.528	19.3562	18.8209	20.2239	21.8822	0.197165	0.213961	-1.45894	0.365937	0.648128	1.46574	0.501721	1	-0.462315	0.392813	0.388077	0.735762	0.728216	0.451826	0.828597
P02452	Collagen alpha-1(I) chain	COL1A1	20.5763	18.6127	20.5157	19.5405	21.6526	22.4971	20.4729	20.3833	21.0522	20.476	21.9011	23.2166	0.366602	0.333922	1.02658	0.298987	0.632057	1.28599	0.661003	1	0.510255	0.125565	0.204404	2.27884	0.0722807	0.0610093	3.35885
P63272	Transcription elongation factor SPT4	SUPT4H1	16.4281	21.7344	19.0739	22.3373	16.5162	17.0184	15.538	20.7409	19.8238	21.139	18.2628	16.0698	0.0157307	0.0510569	-5.25461	0.10273	0.577475	-1.78883	0.586062	1	0.500488	0.0619009	0.163733	-3.84822	0.0207465	0.0224262	-4.69358
P02671	Fibrinogen alpha chain;Fibrinopeptide A	FGA	18.7814	18.1824	18.4671	18.1884	18.1404	18.5132	17.2795	17.4614	17.031	17.2392	17.5418	20.0326	0.825681	0.719062	0.208539	0.936014	0.957459	-0.0728521	0.872763	1	-0.108119	0.971065	0.971149	0.0191813	0.226568	0.131118	1.45099
Q8NAV1	Pre-mRNA-splicing factor 38A	PRPF38A	17.3676	19.2613	18.4976	21.6705	20.8315	17.911	16.3025	20.5419	18.663	20.5267	20.1378	19.6678	0.0664849	0.112505	-3.06657	0.177312	0.594368	-1.32133	0.297959	1	1.19696	0.50734	0.475722	0.583018	0.413839	0.210769	-1.1122
P10599	Thioredoxin	TXN	21.5885	21.2705	21.8867	21.0986	21.6287	22.4494	22.0483	21.5141	21.6337	20.8885	21.8288	23.2488	0.243125	0.239423	0.426074	0.171127	0.58856	0.367867	0.13138	1	-0.398758	0.166274	0.217878	0.336487	0.0733404	0.0605566	1.4568
P37837	Transaldolase	TALDO1	19.9465	16.7846	20.8272	18.0895	19.2542	21.4294	19.2818	18.669	19.3376	18.5041	20.2193	21.9321	0.199473	0.215665	1.88735	0.188868	0.610436	2.3556	0.614536	1	0.569942	0.198007	0.244539	2.00994	0.0557832	0.0511429	3.95395
P30876	DNA-directed RNA polymerase II subunit RPB2	POLR2B	15.5866	20.1873	21.3213	19.4238	21.0181	23.2822	17.5309	18.8604	19.7354	18.6957	20.8937	23.2613	0.127997	0.154755	-2.96513	0.433754	0.691181	1.00447	0.602135	1	-0.464112	0.164646	0.216994	1.43203	0.0299427	0.0378786	3.74789
P05413	Fatty acid-binding protein. heart	FABP3	22.883	21.1814	21.0059	18.4076	17.0816	20.6204	19.843	19.1955	18.5459	19.2816	20.4693	22.1411	0.584018	0.484424	1.17451	0.818498	0.872564	-0.412613	0.341097	1	-1.34388	0.546458	0.507806	-1.41306	0.441038	0.219921	1.19226
P63241	Eukaryotic translation initiation factor 5A-1	EIF5A	20.3247	21.945	22.0378	21.1607	22.5064	21.8754	21.1905	20.7919	21.7675	21.2674	22.4718	23.8276	0.486071	0.420195	-0.610851	0.462173	0.706522	0.534241	0.81468	1	-0.154417	0.191497	0.234363	1.12065	0.320936	0.171979	1.48309
Q14562	ATP-dependent RNA helicase DHX8	DHX8	16.5093	20.9049	20.7984	19.8262	21.5248	19.4589	14.3505	20.857	20.7025	20.5661	20.8173	19.1269	0.0370596	0.0985841	-5.45109	0.135294	0.573939	-0.1305	0.205991	1	-0.684829	0.499224	0.472448	0.290089	0.0109712	0.0181192	-1.58811
Q9NS91	E3 ubiquitin-protein ligase RAD18	RAD18	18.0778	19.0254	17.9271	19.8373	21.0811	19.0355	17.6164	17.6165	18.7369	20.1824	20.3966	18.5177	0.588103	0.487601	-0.47385	0.990355	0.992111	0.0110826	0.145274	1	1.68892	0.0908435	0.186423	2.41792	0.605485	0.324391	0.455691
P24534	Elongation factor 1-beta	EEF1B2	17.5978	18.351	20.9905	18.8912	20.2513	22.599	19.4541	18.528	19.8105	19.7778	20.681	22.55	0.93456	0.887691	0.0864754	0.0814069	0.582173	1.96104	0.186244	1	0.895	0.0128884	0.103628	2.02664	0.000492585	0	4.13506
P12429	Annexin A3	ANXA3	19.1777	17.9401	19.5589	17.8055	21.069	22.9317	19.3212	18.687	19.8259	19.0783	20.7128	22.2737	0.132952	0.160499	0.935912	0.0737029	0.598353	1.37882	0.877911	1	0.128368	0.0248149	0.113657	2.57737	0.0131983	0.015815	4.28914
Q96TA2	ATP-dependent zinc metalloprotease YME1L1	YME1L1	15.5394	16.0429	18.1357	18.341	17.9129	21.2094	15.2893	15.6294	17.6684	15.4848	18.7786	21.1961	0.223034	0.227897	-0.421773	0.0220558	0.733667	2.06591	0.533348	1	1.07673	0.0346462	0.125319	2.50961	0.00148282	0	5.36665
P61289	Proteasome activator complex subunit 3	PSME3	14.346	19.6953	21.0068	19.6309	21.4557	21.921	18.3593	17.9184	19.4677	18.8395	20.1218	21.876	0.379722	0.344992	-2.4542	0.347733	0.636104	1.43037	0.702666	1	0.428326	0.216346	0.258395	1.98188	0.0736203	0.0604444	3.09163
Q9Y4C2	TRPM8 channel-associated factor 1	TCAF1	16.4916	20.0518	21.0435	19.8014	21.3871	22.3418	14.2526	19.831	20.454	19.7068	21.3458	22.9134	0.0556007	0.0978419	-4.56929	0.124276	0.567707	0.807359	0.259172	1	-0.187312	0.0061533	0.0963137	1.42508	0.0127586	0.0164819	2.6862
Q99541	Perilipin-2	PLIN2	19.9161	17.5989	17.4442	14.7599	16.0305	14.7941	16.1679	15.0598	16.4365	14.8662	17.2379	18.4639	0.528264	0.447078	1.71268	0.698407	0.786298	0.61102	0.355106	1	-1.5163	0.848395	0.834118	0.304926	0.905444	0.786065	0.299714
P61254	60S ribosomal protein L26	RPL26	20.4849	23.0217	23.6405	22.9509	22.5515	23.34	21.5527	21.511	22.4106	21.856	23.013	24.449	0.309841	0.279561	-1.24756	0.517294	0.71369	0.759201	0.896594	1	0.137155	0.580642	0.535171	0.515953	0.224404	0.129797	1.6282
Q9UN86	Ras GTPase-activating protein-binding protein 2	G3BP2	13.5059	19.1618	18.9578	19.3439	18.3917	18.6694	16.6266	16.1586	16.1532	17.991	17.3651	20.4882	0.353684	0.328029	-2.59393	0.963995	0.977203	-0.104684	0.603079	1	1.00721	0.903212	0.899938	0.218241	0.388521	0.196363	1.91859
Q9H0A0	N-acetyltransferase 10	NAT10	14.5161	20.9205	21.6001	20.9675	19.3278	20.6902	17.1104	20.2042	19.8578	19.2328	18.8317	20.3306	0.0717579	0.115003	-4.74902	0.875853	0.904014	0.166659	0.671104	1	-0.462174	0.0765745	0.167705	-1.48256	0.908731	0.791114	-0.0519438
Q96AJ1	Clusterin-associated protein 1	CLUAP1	15.1669	21.496	21.1298	21.7029	19.3095	18.9445	16.136	19.9742	20.1328	20.7948	18.4049	20.3847	0.0300748	0.0880838	-5.08367	0.919571	0.94744	-0.103806	0.620675	1	0.513752	0.167936	0.220081	-1.8779	0.414358	0.210802	-1.07046
O43242	26S proteasome non-ATPase regulatory subunit 3	PSMD3	15.3285	18.767	20.6251	18.9891	20.5507	22.0575	18.1784	17.7329	19.3054	18.5406	19.8016	21.5269	0.427595	0.376321	-1.49649	0.177365	0.592893	1.71533	0.457378	1	0.514922	0.0945517	0.184643	1.92618	0.0258795	0.0306148	3.54225
P51884	Lumican	LUM	17.4793	17.561	20.7176	17.6412	19.5803	18.4431	18.5068	18.283	19.449	18.873	19.9635	21.5198	0.92019	0.869864	0.0710964	0.0976159	0.593167	2.16134	0.684948	1	0.335144	0.0455075	0.139742	1.84993	0.3223	0.17231	2.05951
Q7Z3Y8	Keratin. type I cytoskeletal 27	KRT27	14.4795	16.1322	17.4507	15.1158	15.9509	16.5439	13.2974	15.6721	14.9727	16.4746	16.0457	17.9936	0.0865272	0.128126	-2.01369	0.828883	0.878	0.309523	0.895146	1	-0.106955	0.721983	0.693078	0.0961385	0.214146	0.12475	1.3666
Q13410	Butyrophilin subfamily 1 member A1	BTN1A1	21.0247	18.5123	18.8333	15.6008	15.6054	18.8532	17.216	14.5657	16.5296	18.277	19.0151	19.7347	0.445917	0.396444	2.58136	0.666664	0.769534	1.14245	0.882217	1	0.39992	0.795289	0.772114	0.771293	0.306169	0.16707	2.75497
Q06210	Glutamine--fructose-6-phosphate aminotransferase [isomerizing] 1	GFPT1	16.4173	17.977	18.4216	18.355	17.7778	21.7809	18.1749	17.7962	18.9105	18.4105	19.5858	21.5243	0.572696	0.479602	-0.590479	0.0959713	0.592068	0.77951	0.034458	1	0.496189	0.473726	0.45382	0.795218	0.00173225	0	3.76601
Q5T749	Keratinocyte proline-rich protein	KPRP	20.9464	20.6279	20.531	19.3846	20.9885	21.7425	19.4961	20.305	19.3714	20.2894	21.9012	22.1153	0.772736	0.647168	-0.245183	0.48216	0.702102	-0.515253	0.320289	1	-0.629469	0.180674	0.22753	0.978391	0.0272757	0.0326826	1.46244
O14744	Protein arginine N-methyltransferase 5;Protein arginine N-methyltransferase 5. N-terminally processed	PRMT5	17.6608	20.3862	21.2109	20.462	21.3001	21.6992	18.0978	20.2298	20.9066	19.4988	21.4546	21.158	0.00900655	0.05216	-2.42867	0.0481917	0.5745	0.750783	0.571099	1	-0.327616	0.0103989	0.109589	1.0693	0.0577609	0.0499877	1.1206
Q96IX5	Up-regulated during skeletal muscle growth protein 5	USMG5	16.4589	18.2464	19.3844	17.484	19.8672	22.1823	17.9483	17.1991	18.2886	18.2246	19.1063	21.5031	0.626026	0.520806	-0.51914	0.279463	0.633258	1.11374	0.856484	1	0.13153	0.112394	0.202111	1.76397	0.0221887	0.0230661	4.11993
Q9Y5V3	Melanoma-associated antigen D1	MAGED1	15.2739	20.4855	21.1486	20.4057	20.9221	22.2753	14.6317	20.2581	20.0394	19.8113	20.6071	22.4977	0.00392826	0.090963	-5.419	0.732548	0.7975	0.222218	0.495092	1	-0.263275	0.180546	0.227936	0.392804	0.0061744	0.0103636	2.01472
P51398	28S ribosomal protein S29. mitochondrial	DAP3	15.3364	19.8221	20.4954	20.0748	19.0557	19.2336	16.7584	18.2891	18.3209	19.0888	17.8923	19.8618	0.102544	0.134521	-3.00821	0.815831	0.870919	0.352514	0.62205	1	0.526171	0.607009	0.561314	-0.581597	0.612737	0.331904	0.492082
Q99497	Protein deglycase DJ-1	PARK7	20.2655	19.954	21.0789	19.2373	20.7961	21.6123	20.131	19.788	20.7972	19.95	21.3847	22.8399	0.092071	0.126095	0.327232	0.0226867	0.72608	1.06703	0.527513	1	-0.277409	0.0575142	0.156648	1.21936	0.0627292	0.0544852	2.35512
P26641	Elongation factor 1-gamma	EEF1G	20.2701	20.7722	21.5498	20.3688	21.6047	23.0884	20.7912	20.56	21.3746	20.8638	22.0353	23.3337	0.677617	0.558692	-0.135487	0.0285857	0.7472	0.796125	0.870366	1	-0.0497913	0.0406515	0.136411	1.15387	0.00403625	0.00786207	2.54493
O60762	Dolichol-phosphate mannosyltransferase subunit 1	DPM1	17.7221	17.4419	19.6607	14.02	19.415	22.1653	19.3293	16.178	16.5269	17.6856	17.5872	20.6019	0.235306	0.236609	1.71574	0.52668	0.722419	1.28385	0.670406	1	-0.957135	0.267441	0.298031	1.69112	0.0450678	0.0419564	4.57363
Q9NYV4	Cyclin-dependent kinase 12	CDK12	17.752	24.2619	18.5391	24.011	23.6725	23.5976	16.8978	22.9057	17.0214	23.5238	22.8714	23.1114	0.0160027	0.0494488	-6.25889	0.0293999	0.760262	-5.80355	0.822698	1	0.183585	0.730388	0.701485	-0.311847	0.780421	0.529953	-0.229297
P22735	Protein-glutamine gamma-glutamyltransferase K	TGM1	20.3469	19.9477	20.6375	19.11	20.5137	19.8043	20.0524	18.7458	19.4277	18.9791	19.8327	22.0464	0.302018	0.277974	0.852887	0.505613	0.714348	0.68585	0.666769	1	-0.302159	0.354103	0.361947	0.826467	0.340409	0.177669	1.57859
O75147	Obscurin-like protein 1	OBSL1	15.7891	19.9067	19.8198	19.3038	19.1992	17.2817	15.9543	19.1775	19.1538	18.5643	18.9944	18.6117	0.010215	0.0532683	-3.67037	0.921046	0.949057	-0.0553093	0.362248	1	-0.608042	0.360679	0.363895	-0.445291	0.170098	0.107388	-1.59538
O43719	HIV Tat-specific factor 1	HTATSF1	16.3282	22.5949	21.4946	22.9792	22.4976	18.1594	15.053	22.4042	21.0649	21.6388	22.3353	19.8996	0.0088462	0.0528649	-6.80893	0.03519	0.686247	-1.21979	0.804782	1	-0.190548	0.57513	0.529756	-0.0831032	0.0581335	0.0496816	-3.47003
Q8TEX9	Importin-4	IPO4	16.5495	19.8341	20.7189	19.0923	20.4504	22.7654	17.4329	19.0104	18.8965	18.465	20.4723	22.7767	0.0565317	0.0968435	-2.43102	0.736997	0.802997	0.385486	0.339766	1	-0.643552	0.127751	0.200947	1.03915	0.0147924	0.0172541	3.34883
Q9H583	HEAT repeat-containing protein 1;HEAT repeat-containing protein 1. N-terminally processed	HEATR1	15.3521	18.3635	14.9801	18.7506	15.3959	18.3958	16.0528	17.2617	16.1344	14.8119	17.0356	18.6338	0.083867	0.129283	-2.11017	0.105684	0.574168	-2.25533	0.664107	1	-1.03135	0.24734	0.277199	-1.59684	0.338972	0.177565	0.702224
Q9C0J8	pre-mRNA 3' end processing protein WDR33	WDR33	15.2863	19.7318	19.2492	19.1708	18.3852	16.9488	14.5345	19.7939	19.1005	18.5878	18.2108	16.9062	0.00598817	0.0539259	-4.85241	0.0182615	0.805333	-0.587941	0.0947085	1	-0.883517	0.00397153	0.0939355	-1.46483	0.000176214	0	-2.83533
O15084	Serine/threonine-protein phosphatase 6 regulatory ankyrin repeat subunit A	ANKRD28	15.1336	18.841	18.3062	18.2814	19.4789	16.2699	17.041	17.8422	15.5633	17.098	19.2944	17.8637	0.171288	0.193286	-2.25428	0.436797	0.686994	-1.40685	0.48847	1	-0.651876	0.175845	0.226377	1.0451	0.308041	0.167381	-1.27477
P28066	Proteasome subunit alpha type-5	PSMA5	20.1451	19.8828	20.9976	19.6227	20.8579	21.7076	19.9226	19.8727	20.3887	20.0705	21.2435	22.3876	0.295992	0.274	0.156085	0.115749	0.569343	0.815346	0.901994	1	-0.0311861	0.0259965	0.11427	1.1729	0.0236958	0.0258113	2.16982
P42766	60S ribosomal protein L35	RPL35	19.1439	22.7485	23.498	22.5872	22.3716	22.9074	20.599	20.9	21.7162	20.8773	22.2806	24.1193	0.238761	0.238316	-1.95276	0.604005	0.734942	0.78291	0.948424	1	-0.0919571	0.641915	0.593936	0.501891	0.266005	0.147372	1.68916
P62899	60S ribosomal protein L31	RPL31	20.6666	23.2976	23.964	23.1703	22.6229	23.2265	21.6306	22.1271	22.4888	21.6884	23.145	24.0362	0.175247	0.19806	-1.56375	0.639837	0.750665	0.514084	0.792675	1	-0.282981	0.813933	0.797976	0.171617	0.325658	0.173899	0.919034
P30085	UMP-CMP kinase	CMPK1	17.0495	19.7369	19.4261	16.8876	18.5814	19.322	18.4052	18.0325	19.0768	18.4498	19.842	21.255	0.399223	0.361109	-1.15733	0.714322	0.790782	0.366756	0.403206	1	-1.21597	0.786893	0.762144	0.326975	0.389739	0.197146	1.40381
Q15654	Thyroid receptor-interacting protein 6	TRIP6	15.4667	19.7357	16.1139	19.7649	17.6372	16.8074	15.1748	18.5555	17.7754	18.3618	18.4659	16.8753	0.0243392	0.0766977	-3.82481	0.163377	0.584745	-2.20096	0.936683	1	-0.0822515	0.268487	0.297884	-1.09403	0.0599442	0.054664	-2.30422
P62910	60S ribosomal protein L32	RPL32	18.9604	22.1387	22.8665	21.5739	20.4577	21.2911	19.0209	21.324	21.2115	20.4761	21.5612	22.7158	0.0214965	0.0752308	-2.74073	0.770456	0.830236	0.307627	0.409988	1	-0.706389	0.402901	0.396911	-0.721955	0.771766	0.519324	0.272046
Q8IUQ4	E3 ubiquitin-protein ligase SIAH1	SIAH1	17.6495	20.3999	21.3991	20.1751	21.3155	21.8843	15.9136	19.8187	20.4678	20.1194	21.1435	22.5908	0.0680273	0.115553	-3.32777	0.272092	0.626707	0.824081	0.908517	1	0.0379295	0.0660319	0.160755	1.12015	0.0432294	0.041866	2.12822
Q99729	Heterogeneous nuclear ribonucleoprotein A/B	HNRNPAB	18.1144	18.8299	19.7598	19.6353	19.752	19.7941	18.8499	18.7386	19.2894	19.1005	19.9443	21.5043	0.500575	0.428985	-0.302094	0.0907269	0.587363	0.740376	0.164364	1	0.583684	0.00986762	0.119403	1.06391	0.161299	0.103795	1.86499
P08758	Annexin A5	ANXA5	20.4715	19.1375	22.4276	18.8524	21.0914	23.1424	20.4565	19.7145	21.069	20.5739	21.8454	23.5611	0.0693488	0.114135	1.038	0.0878799	0.582857	2.3223	0.781729	1	0.287141	0.0500108	0.148903	2.0424	0.00814425	0.0116923	3.92574
Q13835	Plakophilin-1	PKP1	19.9711	19.8734	20.0656	19.0552	20.3382	20.5194	20.2343	19.4537	19.7452	19.0502	20.3994	19.6539	0.218262	0.229029	0.439146	0.456409	0.706489	0.241796	0.100539	1	-0.61087	0.079755	0.173266	0.705235	0.471785	0.234081	0.423111
P18669	Phosphoglycerate mutase 1	PGAM1	20.9226	18.5282	20.0587	16.8681	19.8733	19.9278	19.0908	18.8432	19.3679	19.1801	20.4275	22.1471	0.291112	0.271865	1.32095	0.113677	0.568696	1.02756	0.627801	1	-0.661641	0.0442306	0.139031	1.46471	0.170754	0.107679	2.35171
Q9NS56	E3 ubiquitin-protein ligase Topors	TOPORS	16.5703	19.7004	19.3918	19.4178	18.0668	17.3348	15.2076	19.6507	18.8859	18.6293	18.1941	17.2463	0.030926	0.085401	-3.78657	0.169132	0.596279	-0.536704	0.240645	1	-0.652007	0.00194799	0.132364	-1.54511	0.000452765	0	-2.38501
P46100	Transcriptional regulator ATRX	ATRX	13.9338	18.7902	18.2048	18.8973	17.7361	17.2273	15.7719	17.2666	16.6402	16.3999	17.4282	19.8397	0.117023	0.148961	-3.17559	0.634733	0.745416	-0.605941	0.819413	1	-0.379822	0.623814	0.577434	-0.44627	0.770135	0.518171	0.505092
P49674	Casein kinase I isoform epsilon	CSNK1E	14.2394	19.6409	19.5514	19.8365	19.0173	18.2364	17.19	18.9239	17.9095	18.9268	16.5773	19.1853	0.143191	0.167984	-3.56773	0.600573	0.732134	-0.551952	0.879704	1	0.099247	0.363241	0.366725	-1.48509	0.437896	0.219476	-0.571536
Q15149	Plectin	PLEC	17.0166	21.6586	20.4781	21.4597	22.0062	22.5166	19.941	20.4449	20.8961	19.7994	21.567	23.1565	0.245614	0.240629	-2.57298	0.62719	0.736737	-0.364695	0.721197	1	-0.422189	0.372885	0.37178	0.734818	0.121424	0.0817365	1.78477
Q16891	MICOS complex subunit MIC60	IMMT	21.1707	16.5017	17.4183	18.7124	20.3999	18.9217	18.1697	18.0373	19.1743	18.6516	19.7776	21.3946	0.290384	0.273288	2.40069	0.471529	0.702852	1.02678	0.207418	1	1.41245	0.0765648	0.168182	2.81924	0.185593	0.112593	2.88867
P52209	6-phosphogluconate dehydrogenase. decarboxylating	PGD	19.7124	18.2453	20.5875	17.9108	19.107	20.9425	19.1262	18.3493	19.5914	19.1163	20.3634	22.0182	0.0637395	0.11226	1.122	0.0699727	0.6193	1.79215	0.754972	1	0.216236	0.150088	0.213612	1.43788	0.02763	0.0338919	3.183
P48047	ATP synthase subunit O. mitochondrial	ATP5O	19.1763	18.1159	17.3503	18.3334	19.8735	20.997	18.5656	18.0837	19.1438	18.6823	19.9218	21.5659	0.127785	0.155724	0.771161	0.88466	0.91161	0.147282	0.145223	1	0.408035	0.000260528	0.152	1.79788	0.00792373	0.0122143	3.18166
P31040	Succinate dehydrogenase [ubiquinone] flavoprotein subunit. mitochondrial	SDHA	16.5338	19.7933	20.271	18.8263	20.2936	21.9915	18.5827	18.7718	19.6501	18.6696	20.0703	22.084	0.270956	0.256842	-1.72429	0.374293	0.654051	0.678015	0.409606	1	-0.534547	0.22749	0.267495	0.899481	0.0329428	0.0391243	2.75527
O60841	Eukaryotic translation initiation factor 5B	EIF5B	14.8682	15.6472	14.7804	17.971	17.1931	17.244	15.3696	15.89	16.4545	15.4336	16.5227	18.0492	0.144895	0.168542	-0.649673	0.87463	0.903236	-0.151154	0.54003	1	0.933701	0.0924869	0.185867	1.08932	0.0466536	0.0434286	1.87802
P63167	Dynein light chain 1. cytoplasmic	DYNLL1	16.003	18.8534	18.717	18.63	19.2517	18.4211	15.2848	18.2853	18.1935	17.6366	19.2171	19.67	0.0236308	0.078994	-2.92542	0.795521	0.857509	-0.114107	0.525655	1	-0.436031	0.144458	0.213708	0.665064	0.55935	0.291367	0.476247
Q13162	Peroxiredoxin-4	PRDX4	19.0774	20.4924	20.8798	20.5158	21.2677	21.2678	20.3242	19.8802	20.9975	20.1864	21.4119	23.0101	0.556836	0.469741	-0.485531	0.137157	0.576606	0.75238	0.68204	1	0.164841	0.0669344	0.158758	1.15351	0.168752	0.107495	1.95266
Q15185	Prostaglandin E synthase 3	PTGES3	17.03	20.821	22.1174	20.6085	22.5604	23.492	20.0362	19.9108	20.9963	20.3339	21.9522	23.8388	0.363516	0.334566	-1.83283	0.24085	0.610994	1.19091	0.845282	1	0.105281	0.0745857	0.163872	1.89034	0.0211006	0.0222439	3.29951
Q16555	Dihydropyrimidinase-related protein 2	DPYSL2	21.0399	17.8446	21.4043	17.7383	21.6634	22.3939	19.8366	18.5101	19.6262	19.9718	20.3749	23.2395	0.0813426	0.124167	2.26088	0.132799	0.568025	2.33788	0.619648	1	0.677725	0.0593683	0.15928	2.84177	0.0131831	0.016	4.63932
Q92769	Histone deacetylase 2	HDAC2	14.9343	19.507	20.0237	19.681	19.4213	19.8531	16.7583	18.2327	18.7494	18.4296	19.2894	20.5658	0.112913	0.144249	-3.02358	0.624229	0.735113	0.516716	0.854709	1	0.185456	0.527628	0.484669	0.485501	0.20794	0.122193	1.33957
P49411	Elongation factor Tu. mitochondrial	TUFM	15.8619	19.7799	20.7124	17.7296	21.2405	23.1394	19.0731	18.2282	20.3079	19.375	20.217	22.1971	0.479683	0.418645	-1.53655	0.201096	0.61567	1.50609	0.728159	1	-0.451751	0.204646	0.248331	1.72467	0.0562409	0.0507167	3.66417
P00167	Cytochrome b5	CYB5A	17.2513	18.5161	17.6212	18.5021	19.1173	17.6592	18.1708	17.7053	18.6819	18.1561	19.1703	20.756	0.581324	0.483446	-0.399633	0.956747	0.971649	0.0408735	0.669391	1	0.218371	0.126061	0.20223	1.03314	0.563906	0.291553	1.09693
P61513	60S ribosomal protein L37a	RPL37A	19.2953	20.9612	21.8027	20.7696	20.5913	21.1295	19.4395	20.411	20.3623	20.0461	20.6547	22.024	0.0434898	0.097587	-1.3187	0.658301	0.765535	0.396398	0.602694	1	-0.278262	0.840997	0.827073	-0.0630674	0.231943	0.13266	0.890663
P18583	Protein SON	SON	15.1506	18.0581	19.2342	17.0083	19.9008	17.3893	17.0274	18.5648	16.1619	16.3037	18.2782	18.76	0.149522	0.175465	-2.22244	0.731616	0.799018	-0.613428	0.0623529	1	-1.65546	0.456585	0.439059	0.77809	0.776651	0.526251	-0.236773
P02675	Fibrinogen beta chain;Fibrinopeptide B	FGB	22.8325	21.4465	22.7713	22.1432	22.1286	23.8228	21.843	22.0708	22.7	22.4625	23.5961	24.9919	0.426591	0.376461	0.579055	0.0897322	0.583857	0.976979	0.26084	1	0.544187	0.300543	0.323141	1.10368	0.0572762	0.0502975	2.64866
P82930	28S ribosomal protein S34. mitochondrial	MRPS34	13.9045	19.4258	19.3804	19.748	19.1216	19.1189	14.8837	18.3976	16.5765	17.8512	19.0785	20.3876	0.0238175	0.0780592	-4.51755	0.595787	0.738579	-0.933237	0.926761	1	-0.112035	0.749353	0.72068	0.1884	0.411005	0.210178	0.841592
P08708	40S ribosomal protein S17	RPS17	14.4273	17.6858	19.0375	15.9744	18.4673	16.7745	16.4663	16.3951	16.634	16.3096	17.5884	17.6769	0.317444	0.291506	-1.59367	0.618852	0.732597	0.795312	0.310187	1	-0.898435	0.333416	0.345885	0.987395	0.83592	0.631073	0.185233
P53621	Coatomer subunit alpha;Proxenin;Xenin	COPA	16.656	17.3648	20.4781	18.608	20.2988	21.7867	18.7286	18.2717	19.7613	17.6987	20.2118	21.9733	0.921521	0.872152	-0.125928	0.0576596	0.608244	2.30147	0.653782	1	0.335096	0.0332032	0.113311	2.43702	0.0127406	0.0165818	4.06176
Q96M94	Kelch-like protein 15	KLHL15	15.0099	16.1825	19.24	19.4056	16.2492	18.255	15.55	17.4845	17.5968	17.9316	17.0648	17.8307	0.158342	0.185618	-1.55349	0.269685	0.630073	1.58491	0.202989	1	1.83513	0.839659	0.827241	-0.176479	0.219384	0.12674	1.20938
Q9NWB7	Intraflagellar transport protein 57 homolog	IFT57	14.7835	19.2641	19.9407	19.1627	15.7411	16.6347	13.8571	17.6216	17.7709	17.6354	18.2697	18.5733	0.0485335	0.0960902	-4.12256	0.79018	0.852559	0.412949	0.972368	1	-0.0438414	0.440967	0.430848	-1.43748	0.576931	0.301511	-0.838895
Q9UGM3	Deleted in malignant brain tumors 1 protein	DMBT1	20.4396	19.1675	19.8649	19.7202	21.2164	23.1999	19.8318	19.4063	19.57	19.2459	21.0173	22.3554	0.121585	0.152188	0.848791	0.151307	0.586366	0.430516	0.53705	1	0.196122	0.00713812	0.111719	1.82991	0.0154344	0.0212642	3.49072
P46779	60S ribosomal protein L28	RPL28	19.3035	22.3813	23.1489	22.1588	21.2438	22.2987	20.4643	21.4609	21.8158	20.8924	22.0193	23.4719	0.110684	0.142396	-2.03718	0.559957	0.724219	0.561332	0.663602	1	-0.395452	0.677943	0.637155	-0.289506	0.325149	0.174266	0.964243
P31151	Protein S100-A7	S100A7	20.4838	20.3322	20.9114	19.6988	21.1214	22.0133	19.8656	19.1573	19.7401	20.2988	22.0165	21.7963	0.583572	0.484883	0.429979	0.556186	0.721386	0.581	0.73723	1	0.254048	0.132163	0.202894	1.82426	0.0686972	0.0593757	2.16005
Q9UNX4	WD repeat-containing protein 3	WDR3	16.8213	19.5116	19.8467	19.4083	18.2442	19.1252	16.1908	19.6606	18.0782	19.0396	17.856	20.0311	0.0108817	0.0554483	-3.08006	0.554972	0.721703	-0.623667	0.210121	1	-0.362137	0.0178333	0.104923	-1.53598	0.987748	0.974462	-0.00795364
Q2TAY7	WD40 repeat-containing protein SMU1;WD40 repeat-containing protein SMU1. N-terminally processed	SMU1	15.2351	19.4771	18.7929	18.6263	19.7632	16.0246	15.6813	17.9355	17.3678	18.5198	17.8707	19.2829	0.0559611	0.0975068	-3.24807	0.611472	0.734947	-0.625948	0.878922	1	-0.133282	0.936056	0.936565	0.110594	0.618307	0.336939	-1.05257
P80188	Neutrophil gelatinase-associated lipocalin	LCN2	16.5954	16.2964	16.312	17.5092	18.5123	20.3705	16.6691	16.1154	15.8566	15.4161	17.9935	20.3395	0.0487089	0.0974382	0.426364	0.668868	0.772315	-0.121601	0.829704	1	0.256739	0.0175399	0.10698	2.04698	0.000489361	0	4.14913
P07477	Alpha-trypsin chain 1;Alpha-trypsin chain 2;Trypsin-1	PRSS1	24.8857	25.6609	25.9556	25.2118	26.0235	24.4003	25.3155	25.4303	25.5592	24.9305	23.6655	25.8764	0.20958	0.224521	-0.445024	0.453232	0.709394	0.211746	0.120874	1	-0.474481	0.613923	0.570148	-0.701156	0.640261	0.352635	-0.4073
P17213	Bactericidal permeability-increasing protein	BPI	16.5518	16.31	20.5044	16.4057	14.1185	17.979	15.5614	16.1578	18.066	15.7937	17.082	16.9896	0.757229	0.632123	-0.177324	0.129798	0.569114	3.05127	0.711877	1	-0.134168	0.710896	0.680818	-0.633682	0.129766	0.0839473	1.2504
Q9Y277	Voltage-dependent anion-selective channel protein 3	VDAC3	14.9078	17.1058	15.7159	15.6071	16.4836	17.7593	15.4547	15.687	15.5339	16.3681	16.4313	17.6449	0.251078	0.242234	-1.21518	0.393524	0.667006	-0.771517	0.662019	1	-0.408838	0.939281	0.940488	0.0610709	0.208001	0.122042	1.3057
Q00325	Phosphate carrier protein. mitochondrial	SLC25A3	20.4746	22.5347	23.9611	22.3168	23.7169	26.3082	21.6159	22.0566	22.7996	21.8328	23.3469	25.6467	0.180662	0.200947	-1.2504	0.226282	0.613103	1.0847	0.582818	1	-0.220825	0.0549014	0.156529	1.23624	0.0120614	0.0172075	3.68182
Q8N1G1	RNA exonuclease 1 homolog	REXO1	14.1634	19.3794	20.59	18.2707	16.7134	15.7669	14.1663	17.9754	18.502	16.9736	16.8293	18.1336	0.0233543	0.0767229	-4.51255	0.561263	0.724979	0.868633	0.384614	1	-1.05522	0.113731	0.202982	-1.90604	0.336156	0.176323	-1.72716
P01591	Immunoglobulin J chain	IGJ	19.9312	18.8272	19.8871	18.9899	20.6575	21.7115	19.7411	18.7587	18.7776	19.2583	20.7021	20.1846	0.0092529	0.0574737	1.04324	0.434181	0.689166	0.539414	0.139226	1	0.331183	0.00046888	0.114	1.88685	0.106101	0.071673	2.15518
P43243	Matrin-3	MATR3	16.3588	19.8323	19.049	19.3237	19.5863	16.6155	16.9356	17.9266	18.4895	17.9465	18.6201	19.904	0.154174	0.177493	-2.23229	0.921745	0.949474	-0.11024	0.854567	1	-0.244394	0.853525	0.840201	0.223711	0.775307	0.525838	-0.619729
Q13573	SNW domain-containing protein 1	SNW1	14.5157	18.3378	17.8255	18.7778	19.1265	20.9805	16.048	18.0019	18.9589	17.5021	17.607	19.0656	0.0664889	0.112151	-2.88795	0.742912	0.806353	0.222363	0.96801	1	-0.0298567	0.823821	0.810544	0.196946	0.196858	0.118005	1.85321
P17931	Galectin-3	LGALS3	17.0681	18.9088	18.1808	19.4249	19.3719	19.4402	18.6835	18.3699	19.4607	18.7298	19.8648	21.1852	0.464482	0.407482	-0.763545	0.818314	0.873343	0.181424	0.424211	1	0.437994	0.115515	0.20306	0.979033	0.208342	0.121892	1.67335
O15269	Serine palmitoyltransferase 1	SPTLC1	14.7283	17.2559	18.2066	17.8142	18.5222	21.3253	16.0632	17.2183	17.3737	16.0291	17.892	20.8582	0.110194	0.142655	-1.84131	0.315795	0.639763	0.553059	0.757594	1	-0.315459	0.0915842	0.186383	0.970048	0.00367412	0.00829091	3.85464
P42285	Superkiller viralicidic activity 2-like 2	SKIV2L2	19.1819	20.4194	21.1821	20.581	20.7237	20.0295	18.088	20.652	20.5132	20.5194	21.0366	21.1665	0.0767108	0.121287	-1.90075	0.471278	0.702566	0.311928	0.914984	1	0.0145149	0.219288	0.257889	0.344452	0.924333	0.830127	0.062274
O75794	Cell division cycle protein 123 homolog	CDC123	13.8095	17.6745	17.5818	14.3795	16.3214	15.9543	14.5207	15.8659	15.7449	15.1716	16.9713	16.6309	0.115513	0.149929	-2.60511	0.941498	0.963179	-0.106819	0.180749	1	-1.99464	0.909252	0.905752	-0.123831	0.669848	0.380957	-0.477579
Q15717	ELAV-like protein 1	ELAVL1	18.9179	20.7302	20.1805	20.3745	20.0592	20.4232	19.4985	19.3794	19.8505	19.4466	20.6352	22.2583	0.368544	0.335878	-0.846657	0.960033	0.975364	-0.0393295	0.876428	1	-0.144305	0.729018	0.701087	0.292317	0.376222	0.19063	1.28592
Q9Y4R8	Telomere length regulation protein TEL2 homolog	TELO2	19.3302	18.4339	19.1302	17.1707	19.3038	22.2526	15.7271	17.4887	19.1496	16.8478	19.1996	22.878	0.837924	0.739067	-0.432616	0.130164	0.570751	1.17865	0.196889	1	-0.951976	0.113174	0.203332	1.29041	0.0148128	0.0171613	4.60403
P52597	Heterogeneous nuclear ribonucleoprotein F;Heterogeneous nuclear ribonucleoprotein F. N-terminally processed	HNRNPF	17.7799	20.3192	20.9708	20.2427	20.7894	21.8091	19.2957	19.6161	20.2583	19.698	20.8406	22.5363	0.229139	0.231629	-1.42983	0.325399	0.641063	0.646868	0.995769	1	0.00266075	0.138099	0.209706	0.847363	0.0487951	0.044129	2.20505
Q96QA5	Gasdermin-A	GSDMA	20.2304	19.6026	20.3708	19.1671	20.6036	20.8189	20.4539	19.3474	19.5281	19.6964	20.5529	20.7626	0.036199	0.0983063	0.867146	0.393892	0.665985	0.47446	0.896514	1	-0.0432301	0.013627	0.102945	1.10326	0.00972476	0.0131223	1.31577
O75083	WD repeat-containing protein 1	WDR1	20.0325	17.9296	18.398	17.9718	17.4136	21.9431	18.6966	17.9956	19.173	18.787	19.9128	21.6647	0.17101	0.193631	1.40193	0.168601	0.599521	0.822916	0.415323	1	0.41677	0.631575	0.58372	0.700607	0.00138388	0	3.84131
O60220	Mitochondrial import inner membrane translocase subunit Tim8 A	TIMM8A	16.7081	18.9889	20.8982	17.3747	20.0406	22.6675	18.0666	18.3405	19.3342	18.149	20.0469	22.3399	0.231768	0.233557	-1.27731	0.228547	0.613623	1.45152	0.215678	1	-0.902874	0.0510641	0.150772	1.37907	0.00883251	0.0106047	3.83899
Q96FV9	THO complex subunit 1	THOC1	14.4485	19.9951	20.0658	18.994	20.9834	16.6697	14.822	18.7168	18.1752	18.4825	19.0367	19.8918	0.0193203	0.0751667	-4.72069	0.855625	0.89496	-0.235448	0.464256	1	-0.617709	0.630863	0.584413	0.654075	0.598293	0.316705	-1.0752
Q08945	FACT complex subunit SSRP1	SSRP1	19.1291	20.6625	19.8498	19.7352	20.5873	21.428	18.4007	20.3332	19.232	20.7267	20.7316	21.629	0.0492932	0.096	-1.73298	0.111804	0.575059	-0.956944	0.660163	1	-0.266923	0.463559	0.447156	0.161568	0.0332775	0.04	1.03064
Q09161	Nuclear cap-binding protein subunit 1	NCBP1	15.1145	20.2342	20.1763	20.2898	19.8862	18.5396	16.5026	18.9214	18.8714	18.8768	19.1043	20.2705	0.0586396	0.10349	-3.76923	0.958855	0.974669	-0.0538988	0.995949	1	0.00552464	0.923847	0.923439	-0.0825186	0.888281	0.743956	-0.172699
Q9Y3Y2	Chromatin target of PRMT1 protein	CHTOP	14.3656	17.8623	17.787	17.5971	18.7695	16.6991	15.3211	16.6013	16.7439	16.5665	16.5937	19.6692	0.0944177	0.130074	-2.3885	0.970972	0.978041	0.0336056	0.870834	1	-0.150004	0.754793	0.728236	0.449771	0.614813	0.334929	0.952338
Q96HS1	Serine/threonine-protein phosphatase PGAM5. mitochondrial	PGAM5	16.1676	21.0412	21.5395	20.9969	21.2989	21.8007	15.8834	20.2202	20.6883	19.7758	21.325	22.3485	0.00877875	0.053589	-4.60521	0.499649	0.715062	0.483234	0.77136	1	-0.24435	0.239021	0.272884	0.681205	0.0996459	0.0693031	1.44388
O43660	Pleiotropic regulator 1	PLRG1	15.2393	18.7334	18.8919	18.1828	15.1285	16.5586	14.9314	17.4016	15.4344	16.9888	18.8633	17.2171	0.0487197	0.0970746	-2.98213	0.673704	0.772977	-0.904375	0.644089	1	-0.481686	0.64299	0.593888	-1.07159	0.253226	0.145029	-1.17963
Q9H936	Mitochondrial glutamate carrier 1	SLC25A22	17.9002	17.3414	18.5869	17.8512	19.7881	22.3485	18.4037	15.6711	17.8237	18.6169	19.6584	21.6844	0.199847	0.215317	1.64567	0.205492	0.615018	1.699	0.200774	1	1.72775	0.0616067	0.165387	3.21697	0.0255876	0.0294194	5.5102
Q9Y6M1	Insulin-like growth factor 2 mRNA-binding protein 2	IGF2BP2	14.6871	14.252	16.2596	14.3664	16.633	16.2908	15.4811	14.0732	15.0704	14.7041	16.599	17.271	0.151824	0.177761	0.921475	0.129728	0.570921	1.50239	0.190442	1	0.372643	0.00137227	0.208	2.45335	0.0343476	0.0393103	2.61832
Q15746	Myosin light chain kinase. smooth muscle;Myosin light chain kinase. smooth muscle. deglutamylated form	MYLK	17.5457	17.5335	19.9207	19.581	18.3875	20.4072	18.9277	18.5106	19.5944	19.0278	20.3017	21.819	0.823428	0.71798	0.214697	0.0779265	0.569946	1.73551	0.14977	1	1.28237	0.343508	0.352575	1.32257	0.0692152	0.059908	3.0911
Q9Y2R9	28S ribosomal protein S7. mitochondrial	MRPS7	14.5975	18.462	18.7526	18.424	16.8719	17.6424	16.285	17.1589	16.195	16.5302	17.0855	18.4953	0.156329	0.183434	-2.36924	0.836343	0.883852	-0.33672	0.799083	1	-0.333395	0.334835	0.344684	-0.831795	0.77162	0.519746	0.258338
P41252	Isoleucine--tRNA ligase. cytoplasmic	IARS	16.2491	20.4337	21.5399	20.1732	19.4334	21.0735	18.8376	19.0575	20.0079	18.5183	20.3034	21.8254	0.271847	0.25811	-2.20224	0.42315	0.689567	1.02833	0.745915	1	-0.399828	0.893954	0.888335	0.122777	0.161859	0.103989	1.70384
Q9BUQ8	Probable ATP-dependent RNA helicase DDX23	DDX23	18.1307	20.9966	21.1414	21.0917	20.646	20.043	18.2029	20.6055	20.5849	20.7442	20.4112	21.1457	0.00564916	0.0522553	-2.63427	0.871957	0.900995	0.0620985	0.6987	1	0.116897	0.354741	0.361491	-0.272429	0.757624	0.497214	-0.206687
P06396	Gelsolin	GSN	19.3058	17.924	18.5036	18.4925	19.4227	20.3296	18.8392	18.5843	19.2973	18.6154	19.8361	21.1707	0.180214	0.200509	0.818419	0.337139	0.640318	0.646329	0.46614	1	0.299844	0.0716915	0.162208	1.37531	0.0429485	0.0419701	2.49603
Q86W42	THO complex subunit 6 homolog	THOC6	15.2539	18.8756	16.6709	18.2462	15.6799	16.6327	15.6642	16.4474	16.4472	16.595	17.3168	18.2507	0.215569	0.228056	-2.20241	0.461345	0.707099	-1.10239	0.884767	1	-0.240875	0.510262	0.477353	-1.16313	0.894092	0.756734	-0.219753
Q99623	Prohibitin-2	PHB2	17.2046	16.8144	18.9344	16.1021	19.2128	19.3409	17.525	17.2497	17.7894	17.2905	19.0429	20.1365	0.34335	0.318913	0.332772	0.162073	0.588344	1.32981	0.648755	1	-0.335728	0.0122021	0.110025	2.09582	0.0269366	0.0329072	2.70663
Q96CT7	Coiled-coil domain-containing protein 124	CCDC124	16.4754	16.5971	18.1209	17.12	18.3188	18.5946	16.4376	15.7679	15.3312	17.6844	17.7492	19.0899	0.576956	0.479534	0.274024	0.744635	0.807902	0.543534	0.135542	1	1.21967	0.0665231	0.15975	1.85147	0.0314219	0.0392862	2.65975
Q14739	Lamin-B receptor	LBR	17.1552	19.6717	20.5363	18.6826	20.039	22.6177	17.4187	18.9849	20.0704	15.8771	20.3826	22.0552	0.0309637	0.0849697	-2.04137	0.143196	0.579153	0.975057	0.291834	1	-2.04845	0.148317	0.214638	0.882524	0.0210863	0.0223347	3.00818
Q9Y366	Intraflagellar transport protein 52 homolog	IFT52	15.1586	20.0373	19.7572	20.1546	19.2379	18.5819	16.8082	18.856	19.5412	19.9614	17.3235	18.0006	0.0761299	0.119009	-3.46329	0.767972	0.829954	0.202541	0.414454	1	0.611341	0.408798	0.400888	-1.16597	0.221296	0.128077	-1.15543
Q9BQA1	Methylosome protein 50	WDR77	14.1852	18.5556	19.3324	15.171	19.6848	20.4594	14.672	16.4619	16.527	16.1242	19.0306	21.2288	0.103243	0.136038	-3.08014	0.832332	0.879556	0.420989	0.247066	1	-1.8611	0.233865	0.274003	1.849	0.0959835	0.0671082	3.3354
Q15517	Corneodesmosin	CDSN	20.5804	19.6711	20.5629	17.0721	20.5709	20.6994	20.9707	16.919	17.6164	19.2994	19.9172	20.8982	0.216223	0.226642	2.48052	0.731516	0.799779	0.794606	0.956386	1	-0.109292	0.30211	0.324097	1.94902	0.211217	0.123182	2.50376
Q14574	Desmocollin-3	DSC3	19.2138	17.8147	17.3139	16.5148	18.8004	16.6655	19.0635	17.0529	18.0193	15.8596	16.2733	18.1077	0.0481404	0.0975573	1.70483	0.697715	0.787323	0.23281	0.131203	1	-1.24654	0.944842	0.942299	0.103101	0.959124	0.917611	-0.047184
P31949	Protein S100-A11;Protein S100-A11. N-terminally processed	S100A11	19.699	19.7693	19.7713	17.1601	20.5795	21.7326	19.161	18.9119	19.4693	19.2063	20.613	22.04	0.876078	0.792666	0.0893841	0.601024	0.731826	0.27969	0.406313	1	-1.1574	0.0996064	0.193191	1.25567	0.0305471	0.038717	2.54568
Q9NP55	BPI fold-containing family A member 1	BPIFA1	18.2026	15.5431	17.9035	17.4104	19.5593	19.571	16.7333	17.3114	17.7096	16.8034	17.5648	18.8228	0.460853	0.405328	1.0407	0.261123	0.629929	1.37927	0.542784	1	0.679636	0.250358	0.280118	2.13482	0.102081	0.0710868	2.76966
P48735	Isocitrate dehydrogenase [NADP]. mitochondrial	IDH2	19.909	18.8963	19.5392	17.763	19.4597	20.4628	19.1807	18.6208	19.1471	18.8101	20.372	21.9346	0.180866	0.200603	0.786274	0.134829	0.575705	0.584599	0.475227	1	-0.472011	0.135809	0.205144	1.15732	0.0826343	0.064	2.44012
Q15269	Periodic tryptophan protein 2 homolog	PWP2	15.7383	18.9795	19.2233	19.2259	14.5709	16.9273	16.0839	18.4887	15.2447	18.8464	16.1103	17.9378	0.0111151	0.0542022	-2.82301	0.532243	0.721104	-1.50013	0.432933	1	0.302006	0.0522734	0.154078	-3.39352	0.146404	0.0921729	-1.30161
P31930	Cytochrome b-c1 complex subunit 1. mitochondrial	UQCRC1	15.5781	19.0543	17.8742	18.4636	18.5181	20.9185	18.3071	17.9898	18.8122	18.3182	19.6066	21.3226	0.393629	0.353335	-1.57944	0.82448	0.874926	-0.178867	0.829876	1	-0.131151	0.551422	0.512189	0.540312	0.044799	0.0423667	2.59847
P46778	60S ribosomal protein L21	RPL21	15.3508	21.3253	21.9253	21.4468	19.9652	20.9815	18.9623	18.8823	20.3397	19.3932	19.8422	21.8368	0.30899	0.280276	-2.94726	0.553133	0.722341	1.02868	0.861236	1	0.316203	0.885079	0.870789	-0.200094	0.419334	0.211855	1.30536
P09429	High mobility group protein B1	HMGB1	19.3859	20.832	17.5298	19.477	18.2601	17.8065	18.8871	18.5971	19.6182	18.8614	20.1131	21.6494	0.663814	0.547334	-0.577995	0.533563	0.722253	-1.14052	0.684303	1	-0.545374	0.750927	0.721744	-0.527955	0.99572	0.992732	0.0134535
O76071	Probable cytosolic iron-sulfur protein assembly protein CIAO1	CIAO1	16.9187	17.3347	18.1641	14.1988	18.2328	20.2392	15.5234	15.9586	19.2189	16.2573	16.8845	18.6542	0.706405	0.582904	-0.425592	0.142341	0.581231	2.04485	0.370483	1	-1.41855	0.44367	0.431709	0.912031	0.116449	0.0756662	2.80008
Q6UN15	Pre-mRNA 3'-end-processing factor FIP1	FIP1L1	14.232	16.9772	16.9721	14.5221	16.5594	18.18	15.7829	16.0585	15.4105	15.638	16.0611	17.668	0.235757	0.236932	-1.51044	0.752966	0.815761	-0.32661	0.184932	1	-1.43783	0.72952	0.701215	-0.207628	0.116032	0.0749544	1.40606
Q6ZNA4	E3 ubiquitin-protein ligase Arkadia	RNF111	14.7395	19.6305	20.108	19.2148	20.2377	16.5258	15.3035	18.5455	18.2584	17.3743	17.7473	20.0293	0.0218683	0.0782166	-4.0665	0.937322	0.958672	0.0952215	0.535023	1	-0.793434	0.950377	0.949308	-0.095437	0.701721	0.41563	-0.810458
P55081	Microfibrillar-associated protein 1	MFAP1	15.7544	19.7741	18.7092	20.4541	19.8426	18.4415	16.1524	19.359	19.1061	19.894	19.6161	19.0828	0.00627396	0.052	-3.61313	0.14873	0.581045	-0.658873	0.223484	1	0.607501	0.562345	0.521367	0.162773	0.169819	0.10753	-0.804436
P13667	Protein disulfide-isomerase A4	PDIA4	17.853	17.1454	17.3809	16.7802	19.8099	21.5336	18.1152	17.7533	18.8663	18.2663	19.4981	21.4533	0.247567	0.239601	0.534769	0.489225	0.709833	0.674245	0.935042	1	0.0739012	0.0231747	0.107845	2.20464	0.00569788	0.0112593	4.04408
P20930	Filaggrin	FLG	19.0508	17.5659	17.9508	15.67	19.1277	20.5162	18.5704	17.262	17.6055	18.1225	18.8461	18.6697	0.0390041	0.0986894	1.39666	0.254167	0.618028	0.364224	0.715977	1	-0.517632	0.0169043	0.10912	1.57301	0.145264	0.0897566	2.17904
Q9UQ80	Proliferation-associated protein 2G4	PA2G4	18.6829	18.952	21.2743	17.8341	21.6191	21.8851	19.5013	19.1807	20.251	19.885	20.9947	22.8018	0.957127	0.924865	0.0257845	0.0837073	0.574796	1.69628	0.859711	1	-0.206752	0.0213197	0.107379	2.2406	0.0201505	0.0208133	3.27711
P30041	Peroxiredoxin-6	PRDX6	19.8331	19.2072	20.6329	17.9361	21.3452	22.217	19.8016	19.3026	20.5056	20.1618	21.1849	22.9621	0.00788085	0.0592727	0.562463	0.00364095	1	1.31433	0.870359	1	-0.205951	0.00214564	0.104	2.01015	0.0124473	0.0167853	3.33465
P82650	28S ribosomal protein S22. mitochondrial	MRPS22	14.4954	19.062	19.5231	19.3066	16.5553	17.8916	18.5614	16.3896	15.2751	17.3918	17.0146	20.1265	0.671307	0.552859	-1.19741	0.908326	0.932951	-0.326709	0.740988	1	0.6234	0.559479	0.521388	-0.940873	0.538019	0.277581	1.28319
P83881	60S ribosomal protein L36a	RPL36A	19.2893	21.826	22.6936	21.35	21.1533	21.805	20.3404	20.7974	21.049	20.4953	21.4051	22.892	0.178725	0.201456	-1.49689	0.622267	0.733655	0.559566	0.619511	1	-0.389052	0.956636	0.957148	-0.0325003	0.300147	0.165275	1.03682
O15027	Protein transport protein Sec16A	SEC16A	20.714	20.7529	22.5265	21.258	22.5753	22.5039	20.6579	21.4158	21.6438	20.3735	22.6885	23.0993	0.35373	0.327638	-0.398409	0.211502	0.619884	1.00078	0.674951	1	-0.268641	0.0441165	0.139646	1.54752	0.0611996	0.0551377	1.71725
P20290	Transcription factor BTF3	BTF3	16.0896	14.9311	15.9484	16.9515	17.3053	16.2305	15.1816	15.7947	15.8725	16.1929	16.3012	17.7732	0.705862	0.583419	0.272706	0.333875	0.643256	0.54754	0.170046	1	1.20934	0.161639	0.218582	1.44036	0.204909	0.120952	1.63894
P31025	Lipocalin-1	LCN1	20.5354	18.35	20.3221	15.1596	20.8442	22.0506	18.9481	18.2772	17.803	18.4037	20.1177	21.4596	0.214082	0.226487	1.42813	0.612578	0.734033	0.748877	0.444731	1	-1.53197	0.0272211	0.112779	2.16734	0.00740198	0.0135446	3.44144
P29508	Serpin B3	SERPINB3	20.4034	20.4264	20.7399	20.4033	21.2666	22.3571	20.6416	20.2774	18.8624	20.602	21.9508	21.6303	0.348502	0.319894	0.170597	0.617861	0.733391	-0.550726	0.348611	1	0.150754	0.0696078	0.159321	1.25682	0.0474515	0.0435804	1.6418
Q7KZI7	Serine/threonine-protein kinase MARK2	MARK2	14.1677	18.4216	18.8537	18.2454	16.8167	17.4711	17.0085	17.9431	15.6022	15.4665	16.8561	18.6892	0.213488	0.226843	-2.59423	0.62012	0.732587	-0.95436	0.446138	1	-1.32636	0.0303667	0.117476	-1.34593	0.890286	0.747811	-0.102144
P13693	Translationally-controlled tumor protein	TPT1	17.4405	18.4373	18.2569	17.572	17.3798	19.6539	17.9509	17.6682	18.018	18.2727	19.1662	20.6659	0.520029	0.442445	-0.357086	0.852891	0.894446	0.0846939	0.82546	1	-0.130404	0.841891	0.82845	0.220219	0.0801826	0.0632844	2.1071
Q9UII4	E3 ISG15--protein ligase HERC5	HERC5	13.5954	17.1872	18.3958	17.4135	16.8149	18.2119	15.0316	15.8522	17.3966	15.7191	16.8019	18.4573	0.153324	0.178157	-2.20621	0.240533	0.612226	1.37653	0.969434	1	0.0466456	0.707504	0.677449	0.288751	0.116007	0.0751829	1.81487
P59665	HP 1-56;Neutrophil defensin 1;Neutrophil defensin 2	DEFA1	21.0087	21.7437	22.4177	21.6146	22.5805	24.225	21.7168	21.7807	22.3768	22.0132	23.3694	24.5196	0.376819	0.342279	-0.399512	0.00188275	1	0.635014	0.820444	1	0.0516596	0.0916881	0.185902	1.21268	0.00321924	0	2.61009
Q14974	Importin subunit beta-1	KPNB1	19.0644	20.4112	21.4669	19.659	20.9548	22.1103	19.8835	19.8846	20.6185	20.0603	21.0697	22.6313	0.300534	0.277158	-0.67392	0.214992	0.619333	0.894789	0.475698	1	-0.28825	0.085001	0.174814	0.864367	0.0266633	0.0333659	2.22289
P05976	Myosin light chain 1/3. skeletal muscle isoform	MYL1	18.141	19.7898	21.2831	18.5913	19.0792	17.8126	18.8131	18.8455	19.2462	19.2356	20.7483	21.841	0.284005	0.266048	-0.840566	0.487683	0.71017	0.947056	0.552797	1	-0.404173	0.597574	0.547483	0.596124	0.828536	0.619759	0.509195
Q9NZ01	Very-long-chain enoyl-CoA reductase	TECR	16.5599	18.937	20.4592	18.7558	19.9897	22.4447	16.774	19.0526	19.5857	16.0437	20.2532	22.2397	0.00271826	0.1195	-2.32786	0.144891	0.580326	1.02763	0.360894	1	-1.59505	0.0159157	0.108917	1.12664	0.0012329	0	3.34743
P09525	Annexin A4	ANXA4	16.7754	17.2318	18.4488	21.9396	19.7785	20.939	19.0372	18.524	19.4549	18.8964	20.2283	22.2433	0.984594	0.97242	0.0283813	0.320022	0.63346	1.07391	0.264212	1	2.54003	0.0898531	0.18552	2.12548	0.0560348	0.0509289	3.7132
Q96GA3	Protein LTV1 homolog	LTV1	16.0079	18.9876	19.4848	18.2183	18.808	19.4792	16.182	18.2863	18.6397	18.3665	18.5278	19.4436	0.0196097	0.0731351	-2.54201	0.519675	0.717536	0.425265	0.437806	1	-0.344557	0.942195	0.940341	0.03092	0.143365	0.0894823	0.824455
O43395	U4/U6 small nuclear ribonucleoprotein Prp3	PRPF3	15.345	19.9683	19.5678	19.7859	19.1712	17.8859	15.8549	19.5956	17.8464	19.3695	18.6928	19.0962	0.00565375	0.0511667	-4.182	0.346619	0.637294	-1.07487	0.540748	1	-0.204277	0.107173	0.202462	-0.849998	0.178315	0.110668	-1.29095
Q86US8	Telomerase-binding protein EST1A	SMG6	14.6648	18.8158	18.715	18.1943	17.9923	18.4391	14.1434	19.8471	18.8511	17.3638	17.5943	19.123	0.0134745	0.0506415	-4.92736	0.402308	0.671696	-0.548391	0.143698	1	-1.55238	0.108515	0.205187	-1.53817	0.467554	0.232103	-0.550437
P82675	28S ribosomal protein S5. mitochondrial	MRPS5	14.511	18.0741	18.7408	17.619	16.4642	17.8568	16.6131	16.6924	15.6745	16.685	17.5903	17.9226	0.284605	0.265695	-1.82117	0.926393	0.951254	-0.175524	0.807591	1	-0.231227	0.728215	0.700403	-0.355955	0.540161	0.277336	0.506501
P47914	60S ribosomal protein L29	RPL29	18.3325	21.0137	21.8715	20.4159	20.0091	21.24	16.8047	21.1459	21.071	19.462	20.5286	21.4309	0.0445288	0.100819	-3.51119	0.436363	0.688986	0.391455	0.141351	1	-1.14085	0.0940637	0.183738	-0.810962	0.158629	0.101203	0.255649
Q96JC9	ELL-associated factor 1	EAF1	16.6591	18.908	17.9557	19.2545	18.7716	15.9381	19.1087	17.335	16.7955	16.8973	17.5664	18.0986	0.885328	0.806458	-0.237619	0.525063	0.720814	-0.745877	0.977257	1	-0.0455837	0.966101	0.966673	0.0475273	0.495867	0.24924	-1.10313
P11802	Cyclin-dependent kinase 4	CDK4	15.3076	15.7198	15.9453	15.1621	19.2901	16.813	15.0099	15.2806	14.7641	16.1311	16.4872	19.5853	0.326899	0.304713	-0.341457	0.838853	0.883112	-0.145502	0.808948	1	0.14642	0.234267	0.274282	2.38843	0.194389	0.117876	2.69895
P25054	Adenomatous polyposis coli protein	APC	15.1466	17.5062	17.3315	16.8296	16.291	15.7973	15.6302	16.8539	16.3818	15.6593	16.6737	17.405	0.0477057	0.0983077	-1.79163	0.631057	0.743624	-0.32339	0.297333	1	-0.935608	0.20635	0.248539	-0.697647	0.573281	0.298562	-0.578883
P40925	Malate dehydrogenase. cytoplasmic	MDH1	20.117	19.9076	20.8209	17.5437	20.6077	21.2954	19.5021	19.18	20.2953	19.4971	21.252	22.3239	0.633011	0.528963	0.265757	0.152287	0.588804	1.01433	0.429689	1	-1.02341	0.104088	0.192252	1.38604	0.0693513	0.0597935	2.26586
Q9NZL4	Hsp70-binding protein 1	HSPBP1	15.0387	19.7224	20.7385	19.147	20.6434	20.7322	16.2505	18.4113	19.5396	18.136	20.0098	21.5876	0.061798	0.108235	-3.42223	0.350806	0.636403	1.07222	0.658518	1	-0.425342	0.225724	0.265915	1.25977	0.116012	0.0750685	2.09306
Q53F19	Uncharacterized protein C17orf85	C17orf85	15.7698	15.9975	18.5208	13.8928	19.0211	17.4671	16.5685	16.6172	16.4518	16.1361	17.2933	17.1288	0.810177	0.698638	-0.138206	0.388926	0.663407	1.17895	0.382213	1	-1.2929	0.181397	0.228092	1.84986	0.107002	0.0719375	0.990583
A8K7I4	Calcium-activated chloride channel regulator 1	CLCA1	19.7935	19.0863	17.575	21.0023	18.9331	19.6186	19.2555	18.5638	19.5967	19.0592	20.377	22.2525	0.203165	0.217554	0.699384	0.840087	0.883535	-0.239192	0.353491	1	1.20569	0.392713	0.388548	0.829969	0.256586	0.145741	2.11046
O75390	Citrate synthase. mitochondrial	CS	18.1685	21.0495	19.1842	18.3375	19.5699	20.2708	19.1628	18.888	19.7652	18.9051	20.3326	21.9791	0.387633	0.348256	-1.30315	0.701987	0.786577	-0.494108	0.351158	1	-1.34749	0.989178	0.989977	-0.0175409	0.489631	0.244675	1.15617
P53007	Tricarboxylate transport protein. mitochondrial	SLC25A1	17.2578	19.3458	20.7583	19.6304	20.4577	22.5711	18.8971	18.1902	19.4484	19.2375	20.2344	22.2576	0.562218	0.472933	-0.690581	0.265907	0.627052	1.33532	0.389121	1	0.665918	0.115482	0.203516	1.57799	0.0259138	0.0321127	3.64637
P56470	Galectin-4	LGALS4	17.084	18.7609	19.8867	17.9536	19.2753	19.4606	19.1746	18.106	19.4752	18.7572	19.8459	21.5877	0.807337	0.694502	-0.304156	0.0841513	0.577115	1.24746	0.894045	1	-0.0781088	0.121916	0.20589	1.12708	0.201054	0.120451	2.09067
P61026	Ras-related protein Rab-10	RAB10	19.022	19.3225	19.6744	17.2475	19.4165	21.3502	18.8741	18.4347	19.605	18.8421	19.9546	21.7034	0.891509	0.817473	0.0694513	0.2295	0.613478	0.761072	0.457323	1	-0.833776	0.260285	0.283244	0.806914	0.0310342	0.0381176	2.64822
Q9ULX6	A-kinase anchor protein 8-like	AKAP8L	14.9762	14.94	18.1543	14.9863	17.8159	19.9294	14.8587	13.7172	15.89	15.8813	18.9622	19.3977	0.438874	0.386853	0.588876	0.171374	0.588223	2.69357	0.282049	1	1.1052	0.0400558	0.136419	4.06046	0.0152612	0.0216	5.33496
Q9BVP2	Guanine nucleotide-binding protein-like 3	GNL3	20.2208	19.9945	20.7696	19.9445	19.108	20.3299	16.8351	20.0378	19.2495	18.7093	19.8211	21.6269	0.472096	0.415579	-1.4882	0.993848	0.992573	-0.00661564	0.380714	1	-0.689295	0.262533	0.286703	-0.551614	0.276322	0.154566	0.962192
Q14847	LIM and SH3 domain protein 1	LASP1	19.7528	19.926	21.1727	19.302	21.1375	21.9837	19.8782	19.8326	20.6129	20.1335	21.0029	22.854	0.499884	0.429301	-0.0638371	0.0702242	0.611654	1.01349	0.736581	1	-0.161555	0.00469674	0.10573	1.19091	0.0284369	0.038	2.53953
P54132	Bloom syndrome protein	BLM	14.2947	18.178	18.3588	17.8455	16.7873	16.5974	16.3981	17.8174	16.112	16.6404	16.6364	17.2145	0.130908	0.160571	-2.65134	0.57186	0.732249	-0.7623	0.352988	1	-0.754793	0.0223378	0.110479	-1.28588	0.0925291	0.0673544	-1.09179
Q8N9T8	Protein KRI1 homolog	KRI1	14.4899	18.0251	17.6821	17.57	16.0197	17.3928	15.642	16.3695	16.976	16.4739	17.061	17.7455	0.168902	0.193415	-2.13138	0.897072	0.923629	0.131696	0.876056	1	-0.175369	0.570891	0.526665	-0.657009	0.703348	0.417274	0.37181
Q13642	Four and a half LIM domains protein 1	FHL1	17.5571	18.6419	19.3628	17.8105	18.654	18.9903	18.7743	18.0232	18.9192	18.3769	19.6957	21.0769	0.829707	0.727595	-0.166861	0.167636	0.597424	0.808466	0.626404	1	-0.238877	0.298928	0.322038	0.842308	0.258437	0.146116	1.70105
P43487	Ran-specific GTPase-activating protein	RANBP1	18.9715	18.7643	19.2464	16.8868	17.0821	20.5119	18.379	17.9301	18.5703	18.0229	19.634	21.2521	0.586967	0.486634	0.328124	0.405604	0.674965	0.561196	0.332963	1	-0.892299	0.994293	0.995732	0.0108337	0.0451388	0.0418551	2.53484
P25815	Protein S100-P	S100P	16.3849	16.4174	17.9404	17.8562	18.9275	21.0751	16.8211	15.8086	16.2917	17.6247	18.9688	20.5242	0.320825	0.298947	0.490027	0.371931	0.655898	1.00306	0.0377843	1	1.6275	0.0113829	0.11281	2.83515	0.00758545	0.0130286	4.68671
Q9UBM7	7-dehydrocholesterol reductase	DHCR7	15.7916	17.4097	18.3169	17.0307	18.5972	21.1679	17.2364	17.5501	17.5697	16.4528	16.5325	20.5787	0.3147	0.289663	-0.96587	0.347113	0.637142	0.463383	0.13111	1	-0.738128	0.94203	0.941083	0.0849705	0.00787012	0.0124364	3.39338
Q96K37	Solute carrier family 35 member E1	SLC35E1	14.4909	14.5463	16.6872	15.3368	16.2192	19.5702	15.7031	14.2576	15.3095	15.998	15.8224	18.9946	0.380667	0.343659	0.695086	0.151425	0.584719	1.59641	0.072549	1	1.26544	0.0222132	0.1114	1.61882	0.00432422	0.0072381	4.88044
Q99798	Aconitate hydratase. mitochondrial	ACO2	19.93	19.3036	20.7802	19.2211	20.315	21.9733	19.6072	19.0049	20.308	19.9897	20.916	22.4633	0.107779	0.140259	0.614369	0.0381045	0.647143	1.38989	0.388061	1	0.451131	0.0489076	0.148214	1.46126	0.00865508	0.011122	3.06409
P51114	Fragile X mental retardation syndrome-related protein 1	FXR1	17.4219	19.5654	20.5053	19.638	19.7637	19.7139	18.1487	19.265	17.3117	19.6723	20.3508	20.7696	0.0535678	0.098338	-1.62988	0.781986	0.84242	-0.506682	0.253391	1	0.239924	0.190901	0.234768	0.642004	0.271024	0.148771	0.826522
Q8TDR0	TRAF3-interacting protein 1	TRAF3IP1	15.9112	20.7322	20.5176	20.6878	18.7172	17.9396	15.3692	19.7845	20.054	20.462	18.8074	18.1577	0.0136865	0.0497037	-4.61817	0.963214	0.976462	0.027462	0.582493	1	0.316532	0.0880703	0.182165	-1.49604	0.0451693	0.0417542	-2.20969
P12004	Proliferating cell nuclear antigen	PCNA	19.0716	19.2453	20.7384	18.8935	20.7032	22.2753	19.2847	19.3173	20.1269	19.4219	20.797	22.4971	0.456053	0.400278	-0.103138	0.064635	0.604541	1.15133	0.688548	1	-0.123596	0.00161795	0.161778	1.46878	0.00140802	0	3.10488
P09211	Glutathione S-transferase P	GSTP1	20.4407	19.1252	20.4251	19.4124	20.7118	20.6527	19.6373	19.3073	19.9387	19.5022	20.6635	21.9233	0.183878	0.200541	0.82268	0.0653307	0.607785	0.965596	0.140935	1	0.240958	0.00407386	0.091	1.47134	0.0840563	0.0659475	2.07171
P15153	Ras-related C3 botulinum toxin substrate 2	RAC2	19.9393	19.8483	20.4619	19.4194	20.2974	20.6789	19.9127	19.5243	20.5852	19.759	21.0244	22.3108	0.278282	0.26176	0.239702	0.0402924	0.622133	0.837291	0.719135	1	-0.0971308	0.134036	0.203045	0.974589	0.161749	0.104129	1.80856
P68431	Histone H3.1	HIST1H3A	24.878	24.0792	25.7044	23.9779	25.3212	26.3869	24.4001	24.4193	25.3959	24.8117	25.8618	27.4211	0.315207	0.289296	0.389809	0.0297695	0.736127	1.30091	0.777142	1	0.145575	0.0522155	0.152903	1.34223	0.0395653	0.0429738	2.65478
P30044	Peroxiredoxin-5. mitochondrial	PRDX5	19.931	17.0254	19.5331	17.8817	19.4249	19.3099	18.6181	18.0411	19.2884	18.9133	19.9779	21.5891	0.170787	0.193978	1.74129	0.0694399	0.627139	1.8775	0.354893	1	0.864271	0.0643357	0.164373	2.16815	0.14441	0.0900084	2.91626
P08134	Rho-related GTP-binding protein RhoC	RHOC	19.9448	19.1354	19.2378	17.6915	19.8825	21.0768	19.1367	19.0255	19.5205	19.2596	20.3806	21.974	0.376101	0.341483	0.460349	0.187739	0.612232	0.298733	0.522024	1	-0.604881	0.0541366	0.15517	1.05115	0.0325082	0.0381134	2.44498
Q04637	Eukaryotic translation initiation factor 4 gamma 1	EIF4G1	15.729	19.3534	19.8633	16.1456	17.0606	19.4404	17.7228	17.9951	18.9752	17.1765	15.2938	20.5414	0.247633	0.23926	-1.94837	0.455496	0.707075	0.744987	0.142108	1	-2.01322	0.15433	0.211977	-2.49701	0.271022	0.148938	1.31666
P53985	Monocarboxylate transporter 1	SLC16A1	16.4168	18.8331	20.2328	18.7331	18.6712	22.777	16.5848	18.0893	19.8483	16.1671	17.5469	23.1474	0.0358009	0.099653	-1.96046	0.0636311	0.60537	1.57933	0.528106	1	-1.01112	0.653437	0.603055	-0.352169	0.00841308	0.0115932	4.50098
P29692	Elongation factor 1-delta	EEF1D	16.2322	18.3353	17.6289	20.5362	20.0164	20.5159	18.5671	17.7827	19.18	18.9264	19.8421	21.7302	0.63777	0.533275	-0.659353	0.715553	0.790778	0.345455	0.18832	1	1.67233	0.0231641	0.108688	1.87027	0.0442715	0.0425749	3.06407
O14818	Proteasome subunit alpha type-7	PSMA7	19.2498	19.0369	21.0629	19.1046	21.1181	22.0769	19.5565	19.0068	20.3656	19.6967	20.8378	22.5426	0.131768	0.160372	0.381273	0.0399879	0.629124	1.69239	0.329625	1	0.378796	0.00515101	0.100308	1.95609	0.00499879	0.0066087	3.28787
P35030	Trypsin-3	PRSS3	19.7247	19.8845	21.8256	19.8743	21.6332	22.6458	20.8124	19.2378	21.0025	20.0594	21.4915	22.6341	0.379852	0.344194	0.707355	0.0713544	0.604195	1.85291	0.35102	1	0.405706	0.026285	0.113503	2.00119	0.010853	0.0184865	3.07883
O15143	Actin-related protein 2/3 complex subunit 1B	ARPC1B	17.8195	16.8007	21.0238	16.4764	19.2154	20.755	18.0204	17.8477	18.729	18.2273	19.6432	21.397	0.379945	0.343797	0.595809	0.180328	0.596206	2.55219	0.980797	1	0.0277071	0.0651898	0.162286	2.10516	0.025762	0.0309429	3.75182
P61619	Protein transport protein Sec61 subunit alpha isoform 1	SEC61A1	18.4584	19.6812	20.6168	19.2353	19.6884	22.9138	18.9611	19.3721	19.7514	18.4553	20.4097	22.1313	0.109457	0.142389	-0.816911	0.288782	0.622589	0.657427	0.245839	1	-0.681383	0.31452	0.330287	0.522385	0.0191551	0.0217143	2.99588
Q13620	Cullin-4B	CUL4B	14.5965	17.678	18.7225	18.8682	19.252	18.6882	15.8456	17.0893	17.6297	17.1646	18.8304	19.0323	0.0885954	0.128495	-2.16259	0.329902	0.643157	0.792404	0.55536	1	0.632694	0.0445473	0.142183	1.65753	0.0494031	0.0448656	1.47654
P02751	Anastellin;Fibronectin;Ugl-Y1;Ugl-Y2;Ugl-Y3	FN1	20.4166	19.1344	20.2181	19.0978	19.7991	21.0712	19.7228	19.5093	20.398	19.7064	20.7485	22.1619	0.19834	0.213269	0.747843	0.041683	0.620435	0.986215	0.843188	1	0.080246	0.203144	0.24832	0.951927	0.0577392	0.0500905	2.29472
Q02818	Nucleobindin-1	NUCB1	19.5248	20.8528	20.7673	20.5654	19.534	20.3921	19.6398	19.5947	20.3288	19.7574	20.7371	22.211	0.416754	0.372382	-0.641442	0.674538	0.773588	0.324277	0.941142	1	-0.0623398	0.928493	0.928466	-0.0882463	0.432509	0.21912	1.07784
P05556	Integrin beta-1	ITGB1	18.4828	16.572	18.8854	17.8246	17.9588	20.4727	18.1276	17.7829	18.4435	18.0637	19.4706	21.2885	0.215785	0.2277	1.12774	0.14741	0.581471	1.48703	0.340006	1	0.766702	0.253363	0.280712	1.53722	0.0367334	0.0424767	3.70318
Q6ZW76	Ankyrin repeat and SAM domain-containing protein 3	ANKS3	16.7036	18.9236	18.7374	18.5319	17.6241	15.0113	15.2878	17.5462	17.4029	16.9529	17.6403	18.1051	0.151531	0.175331	-2.23921	0.879386	0.907323	-0.164769	0.684575	1	-0.492487	0.473805	0.453322	-0.602719	0.426447	0.215384	-1.67669
P26196	Probable ATP-dependent RNA helicase DDX6	DDX6	16.8436	19.6355	19.7541	19.8598	18.7651	17.9877	18.1899	17.8194	18.7061	17.9137	19.139	20.9376	0.396219	0.356172	-1.21077	0.678957	0.774754	0.502609	0.915712	1	0.159215	0.831198	0.821095	0.22454	0.712537	0.433193	0.73516
P62314	Small nuclear ribonucleoprotein Sm D1	SNRPD1	14.405	20.6864	19.9837	20.5955	20.5516	19.5025	17.9903	18.6041	19.1976	18.5353	19.6175	21.2886	0.238202	0.238665	-3.44762	0.965332	0.974071	-0.054594	0.961465	1	-0.0798769	0.737334	0.710629	0.4393	0.639265	0.352385	0.750291
P31146	Coronin-1A	CORO1A	16.895	16.083	17.9627	18.797	17.2848	19.768	17.1135	17.2828	18.0759	17.7999	19.2378	20.5611	0.650782	0.54025	0.321364	0.156827	0.592308	1.33637	0.17414	1	1.61556	0.302324	0.324394	1.5784	0.04011	0.0422005	3.48166
Q09028	Histone-binding protein RBBP4	RBBP4	16.1634	20.239	20.5777	19.9187	20.2351	21.3505	18.996	18.9567	19.4694	18.785	20.2089	22.1176	0.323781	0.301656	-2.01815	0.66531	0.769289	0.425666	0.800791	1	-0.24603	0.433079	0.426682	0.624131	0.103651	0.0715897	2.13618
P19447	TFIIH basal transcription factor complex helicase XPB subunit	ERCC3	15.2996	18.1481	17.2862	15.1504	15.0492	15.9522	15.5314	15.1172	15.2192	16.0484	15.7433	17.7584	0.507244	0.434038	-1.21716	0.855076	0.894945	-0.379961	0.580396	1	-1.03328	0.509842	0.476797	-1.2364	0.911118	0.796703	0.222629
Q53GG5	PDZ and LIM domain protein 3	PDLIM3	16.3537	17.9588	18.5484	16.2064	16.7408	18.6966	16.9445	17.0416	17.5351	17.4172	18.527	20.0194	0.25907	0.245867	-0.851082	0.511163	0.710105	0.541529	0.460365	1	-0.688407	0.906251	0.901149	0.133693	0.147305	0.0939499	1.8578
P06454	Prothymosin alpha;Prothymosin alpha. N-terminally processed;Thymosin alpha-1	PTMA	19.9113	19.9751	21.2845	19.6157	20.9726	21.8737	20.1502	19.8805	20.6247	20.1697	21.3382	22.9954	0.50697	0.434472	0.102955	0.0911677	0.579668	1.02682	0.91209	1	-0.0350752	0.0228567	0.106944	1.22762	0.0468931	0.0429176	2.50678
Q13867	Bleomycin hydrolase	BLMH	20.2226	19.2038	19.8955	19.3779	20.2805	19.7976	19.8706	18.9521	19.4141	18.7869	19.7935	20.6827	0.0464377	0.100235	0.968643	0.167656	0.595864	0.576876	0.99026	1	0.0044241	0.0728687	0.163718	0.959042	0.127444	0.0833442	1.16223
Q14318	Peptidyl-prolyl cis-trans isomerase FKBP8	FKBP8	16.7521	16.7991	18.2492	15.7661	15.7083	22.6722	15.6581	14.6713	18.1233	17.2934	18.6817	20.2523	0.732367	0.611435	0.469931	0.148163	0.578149	2.4511	0.605732	1	0.794582	0.508323	0.477256	1.45984	0.0708383	0.0615849	5.72708
O43164	E3 ubiquitin-protein ligase Praja-2	PJA2	14.5517	18.948	18.7809	18.2675	18.6418	19.4682	16.191	17.6117	18.4474	17.3463	18.5085	18.9336	0.110678	0.142718	-2.90848	0.675352	0.774197	0.334292	0.618967	1	-0.472999	0.703074	0.672985	0.295292	0.329007	0.173943	0.92103
P26583	High mobility group protein B2	HMGB2	19.3035	19.0492	23.0762	18.9118	19.8033	21.0885	19.4471	19.4166	19.9765	19.5611	20.3798	22.402	0.545185	0.458949	0.142442	0.279463	0.632075	2.29346	0.9933	1	0.00353432	0.128583	0.199983	0.858675	0.0664253	0.0571806	2.51238
P62266	40S ribosomal protein S23	RPS23	19.6648	21.6397	22.7276	21.551	21.4189	21.9439	20.1723	20.7638	21.0556	20.5475	21.8374	23.1156	0.126703	0.153188	-1.28317	0.540832	0.725995	0.689852	0.840196	1	-0.152482	0.472315	0.453815	0.426437	0.211102	0.123333	1.328
Q96A32	Myosin regulatory light chain 2. skeletal muscle isoform	MYLPF	19.0767	18.1817	17.9795	18.3058	17.6484	18.5416	18.501	18.3043	18.9725	18.4208	19.4182	20.9224	0.204769	0.217728	0.545865	0.687228	0.779456	0.232971	0.288651	1	0.120294	0.774521	0.747311	0.290326	0.337986	0.176991	1.489
Q9Y5B9	FACT complex subunit SPT16	SUPT16H	21.4512	18.8154	19.26	19.2245	19.183	19.1591	17.524	19.8725	19.416	20.1461	20.1495	20.6891	0.950109	0.915638	0.143653	0.992141	0.993111	-0.00593853	0.67452	1	0.341348	0.69675	0.667713	0.322311	0.596362	0.316509	0.580147
P39656	Dolichyl-diphosphooligosaccharide--protein glycosyltransferase 48 kDa subunit	DDOST	15.4508	18.1071	18.4932	17.7042	19.1132	22.4461	18.028	17.7129	18.4279	17.9295	19.8346	21.6464	0.463962	0.407908	-1.1706	0.110313	0.575289	0.550587	0.721556	1	-0.0930815	0.0626575	0.165413	1.5639	0.0114167	0.0175385	4.13628
P08574	Cytochrome c1. heme protein. mitochondrial	CYC1	18.423	16.9495	19.4789	18.9727	19.3677	21.5016	18.514	17.9717	19.3179	18.8922	19.6499	21.7427	0.188457	0.206408	1.00791	0.0644711	0.608653	1.93785	0.102937	1	1.47185	0.0609525	0.16282	2.04821	0.015552	0.0235052	4.16157
Q9Y6N5	Sulfide:quinone oxidoreductase. mitochondrial	SQRDL	15.5523	17.4137	17.3584	17.3052	17.5238	19.0113	17.3756	16.5202	17.9585	17.1438	18.241	20.1481	0.669366	0.552072	-0.502983	0.327528	0.64042	0.691512	0.627666	1	0.257556	0.251141	0.279295	0.915439	0.0687621	0.0592615	2.61276
Q07065	Cytoskeleton-associated protein 4	CKAP4	17.8969	16.5201	16.1913	17.652	19.9916	20.3806	17.7498	17.0376	18.433	17.8787	19.0897	20.8376	0.0603728	0.105139	1.04452	0.688489	0.778423	0.533297	0.0731146	1	0.986485	0.0336597	0.115652	2.76177	0.00802496	0.012	3.83022
Q9UNE7	E3 ubiquitin-protein ligase CHIP	STUB1	16.723	16.1196	17.9536	19.0589	18.4871	22.5863	16.0124	18.9754	17.4145	19.6983	17.3952	21.1991	0.506801	0.434907	-1.17978	0.933681	0.954764	0.136586	0.337314	1	1.83112	0.820843	0.805788	0.393696	0.111569	0.0724568	4.34525
Q14257	Reticulocalbin-2	RCN2	13.125	17.3626	18.3834	16.8615	18.3755	20.3689	15.6954	14.9294	17.7821	16.0228	18.2931	18.5483	0.430104	0.377576	-1.73574	0.26226	0.628366	1.93678	0.839351	1	0.296209	0.214054	0.256385	2.18831	0.161054	0.103935	3.3126
Q96DA0	Zymogen granule protein 16 homolog B	ZG16B	18.15	15.6906	17.5247	17.4435	19.8129	20.1306	19.0373	15.9983	17.1647	15.8908	18.4879	19.8736	0.0279566	0.0850753	2.74913	0.0240173	0.705509	1.50026	0.407746	1	0.8227	0.039818	0.135115	3.30592	0.00231598	0	4.15763
Q9ULT8	E3 ubiquitin-protein ligase HECTD1	HECTD1	16.4236	16.4674	18.2524	15.2145	19.7508	20.0257	13.6082	17.2448	18.0718	15.8486	19.1816	20.2525	0.334748	0.314389	-1.84018	0.0820355	0.578269	1.30604	0.118478	1	-1.32453	0.0324166	0.114576	2.61013	0.0148732	0.0169787	3.28301
Q9HC44	Vasculin-like protein 1	GPBP1L1	15.0967	16.7865	17.8122	17.7969	17.3509	15.0617	15.8212	14.4052	16.3074	15.6444	16.7676	19.2034	0.922449	0.872253	-0.136907	0.407783	0.679432	1.46394	0.555968	1	1.12483	0.354954	0.361036	1.46343	0.585934	0.306121	1.53671
O75367	Core histone macro-H2A.1	H2AFY	19.9989	17.3815	20.0928	17.209	19.7138	20.4638	18.6789	18.1676	19.2898	19.0137	20.0923	21.6814	0.17864	0.201806	1.56432	0.0762337	0.579733	1.9167	0.764801	1	0.336823	0.039527	0.137093	2.1285	0.0450411	0.0420583	3.29807
Q96MU7	YTH domain-containing protein 1	YTHDC1	17.9817	21.9195	21.0145	22.0887	20.2681	18.0569	18.4983	21.3247	19.7772	21.0292	19.0522	21.1192	0.0132952	0.0516154	-3.38213	0.215951	0.615285	-1.22625	0.926683	1	-0.0631657	0.101237	0.193103	-1.96198	0.322095	0.172676	-2.03405
Q9BU76	Multiple myeloma tumor-associated protein 2	MMTAG2	19.5599	20.2273	20.8302	20.6261	20.8917	21.4543	19.1736	19.9428	19.7517	20.9162	20.6738	21.7034	0.0957854	0.130608	-0.718253	0.747375	0.809709	0.205924	0.0776014	1	0.686105	0.0600888	0.160272	0.69768	0.0156448	0.0232653	1.49383
O75419	Cell division control protein 45 homolog	CDC45	15.326	16.3176	18.6798	14.8247	18.4599	20.8593	15.262	15.8117	16.8308	16.6795	17.1767	20.2269	0.0942553	0.130396	-0.770601	0.219809	0.612481	1.69066	0.775941	1	-0.312545	0.126061	0.202661	1.75367	0.0080772	0.0117931	4.47846
Q96DI7	U5 small nuclear ribonucleoprotein 40 kDa protein	SNRNP40	14.0574	18.6639	18.1638	17.9927	18.2834	15.4088	12.994	17.4438	17.2121	17.6769	17.166	18.775	0.0304851	0.0862769	-4.52808	0.682866	0.776966	-0.365877	0.761347	1	-0.219008	0.72917	0.701357	-0.32914	0.644834	0.358626	-0.961928
Q07021	Complement component 1 Q subcomponent-binding protein. mitochondrial	C1QBP	17.3478	16.7736	17.809	18.4937	18.3507	18.2132	17.0721	16.9075	17.7813	16.8868	18.2704	19.4728	0.137469	0.162498	0.369452	0.00508747	0.915333	0.954603	0.402447	1	0.84971	0.00280841	0.105263	1.47004	0.0871481	0.0660786	2.00247
P13796	Plastin-2	LCP1	19.3433	17.0986	19.7207	18.291	20.1047	21.65	18.8246	17.9904	19.4904	18.5919	20.3009	21.7265	0.0963282	0.129976	1.53949	0.0464751	0.587321	2.06106	0.196911	1	0.896976	0.0282543	0.112101	2.65834	0.0114648	0.0174268	4.14375
Q9Y5A9	YTH domain-containing family protein 2	YTHDF2	14.5721	19.1387	19.8673	19.7505	19.6651	20.2205	16.4129	18.1777	18.2875	18.2668	18.3938	21.3539	0.092836	0.12806	-3.1657	0.694701	0.782197	0.419206	0.73006	1	0.350422	0.687091	0.655025	0.371245	0.103258	0.0709727	2.12904
O43175	D-3-phosphoglycerate dehydrogenase	PHGDH	18.6531	18.901	21.4307	18.6424	21.1212	22.359	19.4831	19.0437	20.089	19.4164	21.0531	22.7847	0.841248	0.741947	0.0957537	0.117792	0.564772	1.78755	0.89799	1	0.057066	0.00139405	0.182	2.11479	0.0038654	0.00814286	3.59952
P22079	Lactoperoxidase	LPO	20.1396	18.4278	18.1556	16.8568	17.3533	16.4248	16.5121	15.3557	18.0687	17.1129	18.135	19.7778	0.607579	0.50587	1.43408	0.51035	0.710531	1.22042	0.957329	1	0.0931029	0.644545	0.594754	0.852447	0.647932	0.36222	1.20957
Q96EY1	DnaJ homolog subfamily A member 3. mitochondrial	DNAJA3	13.5688	17.7903	19.1552	17.9664	18.9014	21.562	14.7078	17.2037	17.7306	15.0951	17.9927	21.7338	0.0345035	0.0926355	-3.35875	0.344401	0.637591	0.945869	0.577385	1	-0.966287	0.221061	0.259685	0.950049	0.00537771	0.00584615	4.1509
Q9NZB2	Constitutive coactivator of PPAR-gamma-like protein 1	FAM120A	14.4173	14.8107	16.4063	14.8438	15.6592	16.6648	14.3481	13.9224	15.5489	15.101	15.6378	17.8764	0.974323	0.948615	0.016181	0.120779	0.563173	1.61104	0.320349	1	0.605844	0.102032	0.192802	1.28199	0.0608602	0.0553587	2.90409
Q13185	Chromobox protein homolog 3	CBX3	18.4498	18.702	18.5516	18.1394	17.8738	19.2178	18.3536	17.7673	18.7944	18.5713	19.3212	20.7959	0.75621	0.632818	0.16701	0.459822	0.704752	0.438303	0.836474	1	0.120684	0.714598	0.684871	0.362793	0.193007	0.117056	1.77217
Q12874	Splicing factor 3A subunit 3	SF3A3	15.4492	20.361	19.5582	20.0548	20.0333	18.3132	16.8361	18.747	19.2384	19.2445	19.2707	20.0289	0.0850575	0.126734	-3.41131	0.867377	0.898151	-0.155675	0.925295	1	0.095665	0.922615	0.921851	0.0979729	0.775932	0.525796	-0.382957
P07305	Histone H1.0;Histone H1.0. N-terminally processed	H1F0	16.7787	18.4533	18.8049	18.8125	18.0776	18.6481	18.4242	18.4277	19.098	18.3881	19.5342	20.7736	0.415167	0.370065	-0.839031	0.0738491	0.594854	0.510932	0.530723	1	0.159772	0.665687	0.621422	0.36539	0.354505	0.184097	1.27033
O60508	Pre-mRNA-processing factor 17	CDC40	15.6873	18.5228	17.9003	17.4667	18.7239	16.8689	15.7475	15.8637	16.9003	18.064	17.5933	18.4623	0.382659	0.345462	-1.47588	0.897461	0.924073	0.207075	0.715397	1	0.572125	0.57281	0.527072	0.965352	0.789345	0.545805	0.47235
P57088	Transmembrane protein 33	TMEM33	15.3924	15.7719	18.9183	18.2586	18.9756	21.2454	16.5841	16.655	17.629	16.882	18.5224	20.5441	0.790099	0.666985	-0.225164	0.118752	0.562667	2.06023	0.238924	1	1.35687	0.0362413	0.124857	2.53555	0.0141989	0.0180339	4.6813
P50502	Hsc70-interacting protein	ST13	18.3719	18.4433	19.5128	16.927	19.5482	20.7971	18.6315	18.0863	19.1187	18.5927	19.9407	21.5205	0.395412	0.3546	0.236921	0.0584607	0.594252	1.05095	0.613374	1	-0.504986	0.0306792	0.114081	1.47963	0.01888	0.0218087	2.894
Q92665	28S ribosomal protein S31. mitochondrial	MRPS31	15.2463	18.9485	19.0962	19.062	18.2117	18.616	17.2529	18.7349	17.0081	16.146	17.8238	18.8157	0.12396	0.150905	-2.5921	0.530349	0.722334	-0.789541	0.486357	1	-1.23767	0.0652111	0.161772	-0.823971	0.480176	0.238162	-0.125827
P47755	F-actin-capping protein subunit alpha-2	CAPZA2	19.8315	17.6664	19.4019	18.3562	16.4838	20.4314	18.3256	18.107	18.8505	18.5657	19.4113	21.8927	0.268072	0.257779	1.19182	0.0723787	0.600193	1.23946	0.142824	1	0.574216	0.970943	0.971549	0.060854	0.0502301	0.0441614	3.27534
O00151	PDZ and LIM domain protein 1	PDLIM1	16.1223	19.9524	17.0024	19.5239	16.6311	19.7379	17.7862	17.1749	18.359	18.1167	19.2422	20.9138	0.424894	0.376009	-1.60946	0.625434	0.735682	-0.882979	0.884233	1	0.256601	0.773429	0.745986	-0.627043	0.363038	0.187405	1.76221
Q13200	26S proteasome non-ATPase regulatory subunit 2	PSMD2	17.8852	18.9468	19.5773	18.3462	19.7878	20.8922	18.2542	18.3846	19.1221	18.7934	19.6388	21.503	0.218325	0.228677	-0.595967	0.199183	0.617968	0.683995	0.814501	1	-0.0958862	0.0691649	0.158902	1.0476	0.0258381	0.0307234	2.53193
Q6P5R6	60S ribosomal protein L22-like 1	RPL22L1	17.9331	19.3018	19.4727	19.1314	19.0229	19.965	17.0595	17.1158	16.7115	18.9486	20.2466	21.3405	0.606488	0.505927	-0.712536	0.953194	0.96631	-0.116685	0.52768	1	0.831199	0.372957	0.371325	1.42594	0.198955	0.12007	2.44393
P36776	Lon protease homolog. mitochondrial	LONP1	14.8145	16.0666	19.4794	16.6624	18.2891	21.5243	16.7484	16.2366	17.9339	16.2865	18.2085	20.8265	0.739641	0.615868	-0.37017	0.081436	0.579232	2.55503	0.258032	1	0.322852	0.00200736	0.121333	2.09718	0.00507151	0.00633333	5.02379
Q9P035	Very-long-chain (3R)-3-hydroxyacyl-CoA dehydratase 3	HACD3	15.7645	18.5649	20.0161	18.6016	19.7119	21.965	17.2229	17.8266	18.7235	16.5386	19.1597	21.9046	0.172728	0.19434	-1.70208	0.255449	0.622182	1.17404	0.625562	1	-0.625665	0.114875	0.203207	1.24003	0.00967061	0.0132174	3.73903
P28074	Proteasome subunit beta type-5	PSMB5	17.7513	18.3975	19.959	18.9683	20.138	20.7407	18.9738	17.6356	19.562	18.0573	20.3099	20.6241	0.678417	0.5586	0.34593	0.0556554	0.633806	1.74391	0.491273	1	0.496223	0.0299028	0.118282	2.20739	0.0202662	0.020642	2.66582
Q8WWM7	Ataxin-2-like protein	ATXN2L	13.872	18.4421	18.3512	18.3408	16.0292	16.8933	15.9029	17.8872	16.7243	15.2479	15.7111	18.1311	0.0895353	0.127184	-3.27719	0.541578	0.724446	-0.626957	0.475072	1	-1.37034	0.018879	0.10011	-2.29453	0.43756	0.219683	-0.652478
O75874	Isocitrate dehydrogenase [NADP] cytoplasmic	IDH1	19.5103	18.3291	18.0659	17.5877	18.3342	19.3398	18.2592	17.2509	18.8251	18.2666	19.3364	20.6871	0.316095	0.290724	1.09478	0.424893	0.68955	0.655541	0.849512	1	0.137155	0.291411	0.313387	1.0453	0.123345	0.08125	2.22345
O14617	AP-3 complex subunit delta-1	AP3D1	14.9541	19.0736	20.053	19.7328	19.6827	17.8286	16.2172	19.5815	18.3362	18.0751	19.1734	18.5141	0.0315375	0.0859701	-3.74187	0.895554	0.923649	-0.132954	0.673411	1	-0.423605	0.806029	0.78498	0.100559	0.11344	0.0735238	-1.15618
P62140	Serine/threonine-protein phosphatase PP1-beta catalytic subunit	PPP1CB	18.5639	19.7211	20.357	19.0095	17.6557	20.5381	18.6571	18.448	19.5146	19.0988	19.9424	21.5754	0.535056	0.451933	-0.474022	0.380786	0.662028	0.851262	0.966331	1	-0.0304012	0.847519	0.833063	-0.285525	0.138278	0.0867163	1.97219
Q96B23	Uncharacterized protein C18orf25	C18orf25	14.8581	18.5763	18.7967	18.7694	20.6527	16.7286	15.0868	17.8159	18.4795	16.5305	19.51	19.6742	0.014832	0.0515398	-3.22363	0.395519	0.665612	0.442067	0.689517	1	-0.546122	0.110905	0.20341	1.88528	0.997517	0.994488	0.00534058
Q9UNF1	Melanoma-associated antigen D2	MAGED2	14.182	15.4434	17.3983	17.332	17.3085	19.1824	15.2331	16.3903	17.5758	15.7381	16.1895	17.232	0.229483	0.232777	-1.20926	0.0826128	0.575098	1.57025	0.573459	1	0.618244	0.373957	0.371985	0.832172	0.16899	0.107958	2.29032
Q9H5Z1	Probable ATP-dependent RNA helicase DHX35	DHX35	17.1496	17.9849	15.5804	17.2455	17.5838	18.1467	16.0015	18.3181	16.7846	17.0999	17.5277	17.0368	0.118765	0.148658	-1.57598	0.0876316	0.580519	-1.969	0.0328096	1	-0.978815	0.0718396	0.161728	-0.595791	0.435914	0.219875	-0.559775
P37108	Signal recognition particle 14 kDa protein	SRP14	14.7168	15.6863	16.3669	15.1573	15.597	16.4128	14.9189	15.6678	14.8661	15.1551	15.8394	17.8602	0.0136628	0.0501682	-0.859207	0.94302	0.963209	-0.0605726	0.000319076	1	-0.52083	0.76721	0.742411	0.041151	0.18127	0.111557	1.45948
Q8TDL5	BPI fold-containing family B member 1	BPIFB1	18.6725	14.7154	17.4549	16.5701	19.3108	20.404	15.1584	15.7567	17.8656	17.8338	18.706	18.4163	0.456169	0.400336	1.67948	0.0493871	0.605825	2.4242	0.138339	1	1.96591	0.0245414	0.116146	3.77237	0.0652536	0.0556257	4.17412
P49207	60S ribosomal protein L34	RPL34	20.2047	23.2252	23.9967	23.0889	21.9589	22.9491	21.3913	21.7167	22.6271	21.6218	22.9061	24.267	0.223387	0.22803	-1.67298	0.495897	0.712727	0.840921	0.922551	1	-0.115586	0.969508	0.970395	-0.0384216	0.373955	0.190394	1.1371
P14678	Small nuclear ribonucleoprotein-associated proteins B and B'	SNRPB	18.7855	21.7167	21.4184	22.0138	21.7408	21.0568	19.8744	20.5779	21.0753	20.4194	21.577	23.0533	0.147451	0.172794	-1.81737	0.882437	0.909542	0.099556	0.950047	1	0.0692921	0.467643	0.446983	0.511593	0.512368	0.261566	0.907739
P09972	Fructose-bisphosphate aldolase C	ALDOC	18.3847	16.1022	16.8838	16.0749	19.2981	20.2518	17.3224	13.7486	18.1948	17.7981	19.3248	20.6022	0.151456	0.175665	2.92815	0.191846	0.61885	2.61392	0.301891	1	2.01114	0.0650516	0.162803	4.38602	0.0437236	0.0426798	5.50159
Q92900	Regulator of nonsense transcripts 1	UPF1	14.7486	19.8206	19.7932	19.5379	18.965	19.9605	17.2894	17.9607	19.0019	18.0803	18.6816	20.8323	0.20972	0.224165	-2.87161	0.665727	0.770002	0.50691	0.95127	1	-0.0815191	0.949458	0.947796	-0.0673237	0.28027	0.155417	1.50575
Q6PCT2	F-box/LRR-repeat protein 19	FBXL19	14.0201	17.6719	16.8189	18.4439	16.5977	16.7859	14.1138	17.553	16.5396	18.0066	15.2726	16.9036	0.00045558	0.25	-3.54546	0.0254367	0.729309	-0.933168	0.113851	1	0.612798	0.127813	0.200101	-1.67729	0.0116711	0.0173165	-0.767691
Q86VP6	Cullin-associated NEDD8-dissociated protein 1	CAND1	18.3103	17.1583	19.7189	17.778	20.0681	20.9855	18.0769	18.0516	18.6874	17.798	19.785	21.3485	0.330351	0.308772	0.588652	0.14392	0.582129	1.59819	0.721714	1	0.183054	0.0383968	0.138443	2.32163	0.0178309	0.0225946	3.56208
P50454	Serpin H1	SERPINH1	18.9958	18.3723	19.1528	17.7057	18.9575	19.8808	19.2049	18.8722	19.5847	18.7684	20.0566	19.5031	0.219613	0.227626	0.478146	0.152255	0.590454	0.746508	0.579228	1	-0.385195	0.280368	0.307604	0.884801	0.0760912	0.0602842	1.06972
Q9Y2S6	Translation machinery-associated protein 7	TMA7	20.9525	21.442	21.698	20.3888	21.9043	22.4474	20.3467	20.9952	21.0656	20.8816	21.3186	22.4731	0.269683	0.257268	-0.569009	0.714397	0.790457	0.163168	0.221526	1	-0.583417	0.39785	0.393692	0.392852	0.0309766	0.038236	1.24163
Q15907	Ras-related protein Rab-11B	RAB11B	19.1572	19.2952	19.3631	18.5212	19.6283	20.6748	19.3378	18.1711	19.839	19.4893	20.4892	21.9493	0.461575	0.405381	0.514385	0.290943	0.62104	0.867922	0.748919	1	0.272104	0.202023	0.247478	1.32562	0.0935693	0.067131	2.57893
P59998	Actin-related protein 2/3 complex subunit 4	ARPC4	18.9703	16.5329	20.5603	18.0608	17.2568	20.6017	18.109	17.72	18.7693	18.4686	19.7327	21.5557	0.193798	0.212787	1.41318	0.141962	0.579988	2.53833	0.211405	1	1.13824	0.423938	0.41427	1.36828	0.0351722	0.0411042	3.95224
P43004	Excitatory amino acid transporter 2	SLC1A2	13.8508	15.9403	17.0137	16.1508	16.4638	16.8206	15.9349	14.8259	13.9984	15.7472	17.346	18.1617	0.718467	0.597017	-0.4903	0.946005	0.966761	0.122915	0.440436	1	0.565837	0.16556	0.217437	1.52178	0.13681	0.0855323	2.10799
P14174	Macrophage migration inhibitory factor	MIF	19.6742	19.4758	21.0393	16.2449	20.8166	22.0249	18.7758	18.4887	19.4151	19.1373	21.2014	22.7041	0.750928	0.628179	0.242727	0.320417	0.632371	1.24494	0.487101	1	-1.29117	0.0620252	0.164704	2.02671	0.0299703	0.037758	3.38222
Q96SB4	SRSF protein kinase 1	SRPK1	15.803	19.2334	18.853	19.0667	17.9836	17.8884	15.5437	18.2128	18.4777	18.4192	18.0189	19.0051	0.0285377	0.0846203	-3.04977	0.925079	0.9505	-0.0577726	0.976751	1	0.0198755	0.293046	0.313582	-0.721828	0.749878	0.485953	-0.276343
Q8IWX8	Calcium homeostasis endoplasmic reticulum protein	CHERP	16.2062	19.915	19.514	19.8042	19.4312	16.9581	16.4002	19.1469	19.2772	18.2417	18.8863	19.7322	0.0147291	0.0524685	-3.22775	0.76834	0.829185	-0.135354	0.618578	1	-0.507976	0.512171	0.479549	-0.372168	0.496626	0.249694	-1.18575
Q9Y520	Protein PRRC2C	PRRC2C	15.5155	20.085	20.6972	18.697	16.5257	19.0386	17.5357	18.0631	18.6398	16.9257	19.2504	19.9819	0.216479	0.225941	-2.54845	0.720201	0.787908	0.594446	0.446642	1	-1.26273	0.556857	0.518676	-1.18598	0.733514	0.457797	0.436193
P05026	Sodium/potassium-transporting ATPase subunit beta-1	ATP1B1	19.8196	19.3694	22.003	19.8835	21.5528	22.8836	20.2995	20.0396	20.8012	20.2114	21.687	23.348	0.47981	0.41779	0.355031	0.132412	0.571564	1.69759	0.454989	1	0.342941	0.0303924	0.116094	1.91536	0.0139835	0.0181364	3.41127
Q13247	Serine/arginine-rich splicing factor 6	SRSF6	18.5778	19.9291	20.5377	17.916	20.2177	20.7347	19.1593	18.6713	20.0278	19.3441	20.6534	21.938	0.59684	0.495708	-0.431652	0.284616	0.627926	0.982551	0.554221	1	-0.670111	0.230142	0.27091	1.13535	0.14421	0.0889789	2.03614
P62861	40S ribosomal protein S30	FAU	22.0832	22.139	23.3229	21.4049	22.7283	23.4234	20.9643	21.567	21.7958	21.5165	22.734	24.2188	0.652516	0.54108	-0.329251	0.477637	0.704195	0.70634	0.310431	1	-0.39231	0.0916932	0.185423	0.878165	0.0567183	0.0505062	1.96809
P06737	Glycogen phosphorylase. liver form	PYGL	17.9719	18.0716	20.5379	19.0476	19.4766	20.4982	18.4368	18.6803	19.6822	18.9237	19.6975	21.7836	0.697935	0.574729	-0.171615	0.0807285	0.583167	1.73412	0.18863	1	0.609684	0.064615	0.163323	1.21109	0.060232	0.0545542	2.76496
O94921	Cyclin-dependent kinase 14	CDK14	14.4944	21.5357	15.975	14.7453	16.0193	16.3137	14.2863	14.9368	16.5429	15.5788	16.4163	19.4856	0.364163	0.333779	-3.84588	0.611044	0.735254	-1.97731	0.452867	1	-3.0742	0.603582	0.557923	-2.01843	0.935112	0.85272	-0.336642
P11908	Ribose-phosphate pyrophosphokinase 2	PRPS2	13.8925	13.9346	15.8411	15.5423	16.0139	17.3456	13.6215	15.6019	14.6739	15.6108	15.2183	17.6508	0.353837	0.327248	-1.01126	0.678146	0.774149	0.489227	0.434882	1	0.808247	0.455584	0.438529	0.847829	0.0843625	0.0656028	2.72988
P55327	Tumor protein D52	TPD52	16.1965	18.7015	17.4827	17.0133	17.71	18.294	17.378	16.8985	18.1571	17.4206	18.5498	20.0023	0.446587	0.396021	-1.01276	0.985371	0.984427	0.0199146	0.592603	1	-0.583056	0.771652	0.745313	0.329862	0.391089	0.197709	1.34816
O95994	Anterior gradient protein 2 homolog	AGR2	19.0763	19.651	20.169	19.346	20.2206	19.0789	20.2859	20.1535	20.9482	20.3255	21.2208	22.4865	0.767726	0.642535	-0.221161	0.292475	0.620604	0.65633	0.914887	1	-0.0664911	0.281155	0.308139	0.818414	0.660027	0.370988	0.880485
P78362	SRSF protein kinase 2;SRSF protein kinase 2 C-terminal;SRSF protein kinase 2 N-terminal	SRPK2	14.0009	19.4804	19.8693	19.3761	18.6464	15.7486	15.0553	18.9354	15.9677	18.4796	16.8142	19.2497	0.0157035	0.0514754	-4.67978	0.579941	0.736408	-1.28942	0.646829	1	-0.280047	0.262149	0.286333	-1.47764	0.436557	0.219667	-1.70877
O15042	U2 snRNP-associated SURP motif-containing protein	U2SURP	15.7217	17.0624	16.715	15.9048	17.6663	18.0791	14.458	17.8834	17.6734	17.4615	17.9054	17.6867	0.087111	0.127458	-2.3831	0.701892	0.787355	-0.278695	0.4642	1	-0.789722	0.540406	0.502427	0.312922	0.462666	0.23112	0.409985
P05386	60S acidic ribosomal protein P1	RPLP1	14.8491	14.4788	15.4327	14.4524	16.5247	16.7431	14.6631	14.3654	15.3684	15.2364	15.24	17.382	0.0919057	0.12673	0.333984	0.0044042	1	0.978499	0.39798	1	0.422302	0.151819	0.212904	1.46027	0.0147623	0.0173478	2.64046
P80723	Brain acid soluble protein 1	BASP1	15.3247	16.1261	19.8552	15.2112	17.5911	18.5816	15.4041	14.2333	16.7668	17.1368	17.3003	19.2368	0.863425	0.779015	0.18469	0.225965	0.614397	3.13129	0.538113	1	0.994298	0.141599	0.213844	2.26599	0.0651461	0.0557344	3.72952
Q9NR12	PDZ and LIM domain protein 7	PDLIM7	15.8379	17.8196	18.2792	17.7501	18.178	20.9552	17.4467	17.3416	18.3681	18.0031	18.8399	20.8591	0.379804	0.344593	-0.93824	0.0924304	0.572172	0.743075	0.387817	1	0.296074	0.150798	0.212788	0.92837	0.00532739	0.00592208	3.32664
P05198	Eukaryotic translation initiation factor 2 subunit 1	EIF2S1	17.9545	19.9485	20.7096	19.464	19.3733	20.2105	18.9372	18.8751	19.3996	18.9396	20.2073	21.6807	0.315598	0.289507	-0.965975	0.527065	0.721514	0.642808	0.758735	1	-0.210022	0.633617	0.584039	0.378501	0.234005	0.132502	1.5338
Q9Y3D3	28S ribosomal protein S16. mitochondrial	MRPS16	18.203	18.2403	19.2884	18.7775	18.793	17.3194	17.6975	16.9071	19.3549	18.9956	18.9495	17.1285	0.65012	0.540247	0.376534	0.120084	0.564041	1.74793	0.191379	1	1.31284	0.192887	0.233938	1.29752	0.655224	0.36765	-0.34977
O75150	E3 ubiquitin-protein ligase BRE1B	RNF40	15.1428	18.4156	19.6277	18.9113	17.7138	15.9576	16.2545	18.9967	17.0789	16.6025	17.1409	18.4745	0.0408443	0.101705	-3.00756	0.812485	0.866932	-0.352875	0.50881	1	-0.949308	0.0884874	0.181681	-1.27886	0.367848	0.18909	-1.49014
P46439	Glutathione S-transferase Mu 5	GSTM5	19.5375	18.9187	19.4907	18.3067	20.4072	20.4433	19.3136	19.0944	20.0094	19.584	20.604	22.0724	0.0985647	0.128115	0.418963	0.11309	0.570861	0.743436	0.932965	1	-0.0612516	0.0076548	0.113311	1.49897	0.110852	0.0719752	2.25123
Q96D09	G-protein coupled receptor-associated sorting protein 2	GPRASP2	13.6486	20.1113	20.1827	19.6912	19.3169	20.8992	15.2272	20.7234	20.5787	19.8199	17.2032	17.2708	0.019462	0.074137	-5.97942	0.929132	0.952685	-0.0366278	0.168608	1	-0.661784	0.188963	0.236021	-2.15727	0.544207	0.279324	-1.33239
Q96CJ1	ELL-associated factor 2	EAF2	15.0511	17.8533	17.0785	18.2744	18.0163	15.846	16.6174	15.3828	16.6467	17.2548	17.2743	17.4397	0.645659	0.539643	-0.783795	0.863399	0.896472	0.244545	0.481303	1	1.14657	0.509292	0.476725	1.02726	0.988061	0.97371	0.0248208
Q14697	Neutral alpha-glucosidase AB	GANAB	17.9376	17.4966	19.0589	15.9448	19.0298	22.232	17.4919	17.2922	18.651	17.9477	19.308	21.5926	0.321326	0.298573	0.320381	0.0235305	0.733176	1.4606	0.699754	1	-0.448102	0.00932916	0.121212	1.77456	0.00547392	0.0057	4.51794
P62942	Peptidyl-prolyl cis-trans isomerase FKBP1A	FKBP1A	17.7776	17.1079	18.9107	17.6952	17.0566	21.3825	17.8432	18.2983	18.6626	18.2043	19.4779	20.9405	0.873776	0.790671	0.107273	0.216687	0.61513	1.08353	0.739866	1	0.246652	0.716419	0.688411	0.564198	0.0320929	0.038574	3.45839
O43172	U4/U6 small nuclear ribonucleoprotein Prp4	PRPF4	13.8154	18.0737	17.1331	18.1179	18.2939	15.7182	14.2188	16.323	16.1688	18.3114	16.6584	18.0492	0.0713067	0.113711	-3.18125	0.638817	0.75004	-0.547407	0.367773	1	1.01629	0.8382	0.827484	0.277761	0.849112	0.65413	-0.314635
Q5TAQ9	DDB1- and CUL4-associated factor 8	DCAF8	13.5569	18.2551	18.7791	17.835	18.7459	19.2377	16.3211	15.5039	17.8136	16.3779	18.7352	19.7792	0.424531	0.375921	-1.94052	0.433645	0.691526	1.41682	0.897465	1	0.226923	0.308746	0.32604	1.86105	0.201614	0.12015	2.62897
P08123	Collagen alpha-2(I) chain	COL1A2	16.1706	18.8384	18.3061	18.629	18.8589	18.2855	19.5294	18.7504	19.3477	17.8537	19.0436	20.5311	0.63062	0.526593	-0.944396	0.956121	0.971722	0.032464	0.29208	1	-0.553004	0.264873	0.289886	0.156883	0.639617	0.352473	0.613931
Q96PV7	Protein FAM193B	FAM193B	13.8544	18.7036	19.4282	18.1702	18.797	18.8215	15.9499	17.3273	18.4639	15.6136	18.0788	19.0024	0.130999	0.160244	-3.1133	0.383432	0.661017	0.93061	0.519931	1	-1.12355	0.640822	0.594033	0.422473	0.325622	0.174082	0.89649
P69891	Hemoglobin subunit gamma-1	HBG1	16.3392	17.8769	15.6162	17.9724	16.8129	18.3791	17.5116	16.3179	17.2167	16.6816	18.0211	19.3592	0.876259	0.792465	-0.171995	0.604184	0.734127	-0.680958	0.841625	1	0.229563	0.776666	0.749974	0.319547	0.194217	0.118025	1.77173
P05090	Apolipoprotein D	APOD	22.2362	17.4976	18.8465	21.331	20.9924	23.8265	19.6259	19.4728	19.9021	19.5258	22.0887	22.7697	0.273669	0.258148	2.44588	0.510449	0.709621	0.889063	0.283536	1	1.94317	0.113806	0.202522	3.05534	0.0501223	0.0443604	4.81289
P51148	Ras-related protein Rab-5C	RAB5C	16.4204	18.6218	17.0541	17.3065	17.5732	18.561	17.1778	16.7494	18.3191	17.8266	18.5287	20.0158	0.472629	0.414722	-0.886504	0.999356	0.998115	0.00102901	0.913694	1	-0.119041	0.761314	0.736157	0.365354	0.309001	0.167201	1.60279
Q5XG87	Non-canonical poly(A) RNA polymerase PAPD7	PAPD7	15.3087	19.86	18.581	15.4637	17.1719	17.1081	14.8333	18.3168	17.5873	17.1284	16.8336	18.1247	0.0380961	0.0984242	-4.01736	0.388043	0.662887	-1.00423	0.133033	1	-2.79233	0.11849	0.203027	-2.08559	0.252158	0.144286	-1.47198
P02656	Apolipoprotein C-III	APOC3	15.3524	14.5099	16.1839	16.0484	15.8469	17.857	15.082	14.6736	15.5344	16.4128	17.4077	16.6238	0.0583375	0.100471	0.625425	0.0632668	0.609545	1.2674	0.014532	1	1.63881	0.121994	0.206439	2.03553	0.0509725	0.0455929	2.64865
Q01082	Spectrin beta chain. non-erythrocytic 1	SPTBN1	18.1993	18.1645	18.9862	17.8313	18.9179	18.2786	18.3844	18.0846	19.085	18.1094	19.4033	20.4365	0.238945	0.237621	0.167298	0.00483122	1	0.911098	0.398192	1	-0.154169	0.052001	0.149594	1.03606	0.37173	0.189966	1.23304
P02652	Apolipoprotein A-II;Proapolipoprotein A-II;Truncated apolipoprotein A-II	APOA2	18.6701	18.0801	18.9085	17.0275	18.4479	18.7275	18.3482	16.9467	17.3131	17.3295	17.9142	19.4991	0.233055	0.233887	0.995751	0.603647	0.73414	0.597406	0.625611	1	-0.334887	0.398114	0.39322	0.667675	0.14478	0.0898824	1.59989
P01023	Alpha-2-macroglobulin	A2M	16.8291	16.2459	17.3501	16.8727	15.1076	18.0402	18.346	14.7744	16.6183	16.1611	15.7323	18.0671	0.188228	0.20599	2.07737	0.214706	0.622062	1.47403	0.343184	1	1.00678	0.920455	0.918803	-0.0902057	0.0744788	0.0598899	2.54352
P25789	Proteasome subunit alpha type-4	PSMA4	19.193	19.3609	17.5463	19.3905	20.6467	21.3571	19.0108	18.704	19.2788	18.767	20.1737	21.5925	0.857282	0.766641	0.0695047	0.572322	0.733096	-0.61986	0.927884	1	0.0463057	0.0765241	0.168663	1.37777	0.019801	0.0211646	2.44242
Q14241	Transcription elongation factor B polypeptide 3	TCEB3	15.0595	19.7131	16.6978	18.4669	15.6533	17.8924	15.4001	19.5133	17.6458	18.7384	16.1023	16.7453	0.0020229	0.132364	-4.38337	0.0371871	0.637531	-2.44136	0.0267172	1	-1.01052	0.00429832	0.0856471	-3.73537	0.0587767	0.0521542	-2.29434
O15397	Importin-8	IPO8	15.8384	15.8803	18.5492	15.6306	18.8112	20.686	16.5153	15.833	17.8133	15.4067	18.4893	19.7559	0.444941	0.39366	0.320176	0.0242473	0.702519	2.32461	0.0980559	1	-0.337998	0.00337308	0.102333	2.79361	0.0111921	0.0177662	4.36433
Q96JK2	DDB1- and CUL4-associated factor 5	DCAF5	13.7803	20.1693	20.249	19.6328	19.7618	19.5998	14.9435	19.4664	19.6119	18.6421	19.7653	18.0495	0.015161	0.0506435	-5.45594	0.834485	0.880788	0.112578	0.379026	1	-0.680453	0.891427	0.882846	-0.0542841	0.363546	0.187298	-0.993196
Q96I99	Succinyl-CoA ligase [GDP-forming] subunit beta. mitochondrial	SUCLG2	17.8718	16.8434	17.9992	16.305	16.616	18.2908	17.026	16.4646	17.6303	17.6411	18.4072	19.769	0.228383	0.231976	0.794872	0.0481552	0.579676	1.16076	0.691035	1	0.31901	0.447761	0.434872	0.857559	0.0895031	0.0670644	2.37586
Q15061	WD repeat-containing protein 43	WDR43	14.537	17.0689	16.8679	17.0715	15.2074	17.3612	15.1114	15.8362	15.3943	15.1033	18.005	17.5217	0.13893	0.165223	-1.62835	0.769737	0.830506	-0.321437	0.782948	1	-0.365142	0.929079	0.929028	0.153698	0.252565	0.143954	0.988924
Q9UHX1	Poly(U)-binding-splicing factor PUF60	PUF60	14.6427	16.2571	15.8243	15.1299	15.5755	16.8533	14.4723	15.8151	16.9002	15.2572	15.9113	16.2533	0.0247124	0.0758161	-1.47862	0.631387	0.743316	0.326149	0.0670911	1	-0.842556	0.402216	0.394925	-0.292695	0.299531	0.165455	0.517192
Q9NR45	Sialic acid synthase	NANS	17.4839	17.4645	17.5548	18.4017	17.7357	18.1582	17.5892	17.4189	18.1267	17.4715	18.8707	20.3887	0.240048	0.23791	0.0948439	0.298761	0.632373	0.399059	0.399265	1	0.494885	0.26859	0.297462	0.861472	0.242261	0.134579	1.83173
Q9HCE1	Putative helicase MOV-10	MOV10	14.4048	18.0076	18.0087	17.6259	17.2618	17.5099	16.1403	15.3157	16.281	17.9045	16.8701	18.3729	0.47717	0.417464	-1.38906	0.791085	0.852412	0.483179	0.50043	1	1.10356	0.794313	0.770972	0.404282	0.460795	0.228722	1.27978
P47756	F-actin-capping protein subunit beta	CAPZB	18.747	20.5	20.9222	19.447	20.9811	21.1872	19.6753	19.6705	20.2674	19.8117	21.1067	22.4459	0.295381	0.273173	-0.874105	0.436585	0.687988	0.509605	0.420256	1	-0.455871	0.14963	0.214444	0.958696	0.148452	0.0948239	1.73133
Q00535	Cyclin-dependent-like kinase 5	CDK5	16.0835	23.8545	23.4163	23.5178	23.3206	23.3221	19.5711	21.2958	22.0717	22.6769	22.4527	23.6683	0.159337	0.185774	-4.7479	0.917695	0.946673	0.168796	0.735578	1	0.522173	0.83908	0.827556	0.311502	0.549992	0.284186	0.920029
P00915	Carbonic anhydrase 1	CA1	14.4035	15.1956	15.7099	16.6631	18.2946	16.6578	20.3283	14.5057	14.6091	14.6756	15.2784	17.4602	0.487817	0.420998	2.51523	0.681336	0.776276	0.308829	0.517832	1	0.818747	0.337334	0.346712	1.93584	0.0528925	0.0484492	2.20831
P60953	Cell division control protein 42 homolog	CDC42	19.339	18.5433	19.7462	17.4348	19.71	20.8356	18.4736	18.9876	19.292	19.0628	20.1577	21.7638	0.7994	0.681589	0.140842	0.141049	0.58209	0.75362	0.602656	1	-0.516681	0.0657527	0.161262	1.16841	0.0388356	0.04256	2.53421
P82914	28S ribosomal protein S15. mitochondrial	MRPS15	17.2132	18.4032	19.8533	19.1305	17.6779	18.3533	17.4187	17.5893	18.2162	17.4014	18.7646	20.1978	0.246489	0.240286	-0.680321	0.373736	0.654225	1.03849	0.804287	1	0.269698	0.771792	0.744656	0.225022	0.332099	0.173987	1.27933
P13804	Electron transfer flavoprotein subunit alpha. mitochondrial	ETFA	15.3596	18.4166	18.2131	17.6998	16.7647	18.6987	17.1648	16.5358	18.0426	17.4956	18.2813	20.016	0.44999	0.39614	-1.21401	0.561466	0.72466	0.651618	0.909549	1	0.1215	0.972637	0.971262	0.0467653	0.242992	0.134954	1.88113
P25189	Myelin protein P0	MPZ	17.2061	16.7884	18.0925	15.8716	17.9538	18.8643	16.5922	16.9294	16.7814	14.9166	17.7685	19.2035	0.909993	0.84922	0.0402508	0.473129	0.70218	0.578036	0.093599	1	-1.46481	0.0132211	0.105258	1.00226	0.0070565	0.0095	2.175
Q2NL82	Pre-rRNA-processing protein TSR1 homolog	TSR1	14.4208	18.9319	19.3486	17.6679	17.3885	16.244	14.8596	17.3285	17.834	15.8896	17.4483	19.2231	0.0523097	0.0945429	-3.49003	0.716498	0.790741	0.461078	0.376149	1	-1.3515	0.468552	0.446501	-0.711814	0.836423	0.632236	-0.396661
Q93009	Ubiquitin carboxyl-terminal hydrolase 7	USP7	14.8112	19.6631	19.9492	19.0074	18.4873	19.1438	16.0563	18.5692	17.4387	17.9002	19.5448	20.3613	0.0470961	0.0994553	-3.68239	0.786972	0.84879	-0.422198	0.484352	1	-0.66236	0.90737	0.901019	-0.100087	0.518147	0.26405	0.636412
P30740	Leukocyte elastase inhibitor	SERPINB1	18.5711	17.0056	18.5545	17.324	19.0373	20.2719	17.146	17.2824	17.7646	17.6262	19.0842	20.4781	0.428723	0.376407	0.714529	0.136024	0.580502	1.01556	0.247537	1	0.331088	0.00532337	0.0931429	1.91674	0.00284137	0	3.231
P37802	Transgelin-2	TAGLN2	20.2104	17.0422	17.7231	17.6762	19.7248	21.4401	17.9197	18.6174	18.6665	19.0451	20.0542	21.9129	0.467941	0.411368	1.23527	0.729348	0.798443	0.365026	0.661486	1	0.530881	0.124704	0.204302	2.0597	0.0427891	0.0420748	3.84672
O95969	Secretoglobin family 1D member 2	SCGB1D2	19.9537	19.3456	20.1022	19.4198	20.5765	21.4208	20.3154	19.7099	17.8426	19.6141	21.1982	19.7203	0.14184	0.166369	0.606808	0.67544	0.773404	-0.555327	0.962899	1	-0.0108404	0.0636082	0.165974	1.3596	0.353245	0.184284	1.04277
A0A087WW87		IGKV2-40	19.0376	18.1923	18.906	18.6179	19.5809	20.964	18.9053	17.9753	18.95	18.43	19.2112	21.232	0.0198822	0.07216	0.88766	0.0167536	0.804222	0.844204	0.0918412	1	0.440178	0.0256477	0.113667	1.31227	0.00325614	0	3.01422
O95793	Double-stranded RNA-binding protein Staufen homolog 1	STAU1	14.1971	19.2842	19.6913	18.6988	18.6009	18.7702	15.816	17.7946	18.3971	17.812	18.7044	18.3217	0.0847876	0.127745	-3.53285	0.659791	0.765317	0.5048	0.774292	1	-0.283996	0.893342	0.88712	0.113256	0.994027	0.991106	0.00656986
P07339	Cathepsin D;Cathepsin D heavy chain;Cathepsin D light chain	CTSD	21.1861	20.6929	21.3107	20.5951	21.4472	21.8815	20.5739	20.3683	20.2735	20.414	21.9514	22.6179	0.419473	0.371207	0.34936	0.677863	0.774384	0.261504	0.901177	1	-0.026104	0.0599639	0.160819	1.16868	0.0506641	0.045694	1.71903
Q9UBX3	Mitochondrial dicarboxylate carrier	SLC25A10	15.1126	17.1568	18.8263	14.4661	17.8241	20.6107	14.3468	16.7048	15.7263	15.6419	18.3485	20.1448	0.0384577	0.0995365	-2.20112	0.845887	0.886686	0.345523	0.0965864	1	-1.87679	0.0792232	0.172472	1.1555	0.00874984	0.010944	3.44694
P78417	Glutathione S-transferase omega-1	GSTO1	17.8452	17.1271	17.7534	18.233	17.9148	18.4451	18.0624	17.3308	18.6086	17.9912	18.8241	20.4272	0.0396909	0.100203	0.724897	0.162674	0.586652	0.952067	0.0305702	1	0.883179	0.134111	0.203565	1.14055	0.157089	0.0997486	2.20721
P00505	Aspartate aminotransferase. mitochondrial	GOT2	17.9846	17.1358	19.2417	15.312	19.2762	20.2722	17.6151	17.0917	18.4447	17.5226	18.9113	20.618	0.0663172	0.112861	0.6861	0.0493414	0.611186	1.72943	0.593071	1	-0.696475	0.00850366	0.106338	1.97996	0.00272638	0	3.33137
Q9C0B9	Zinc finger CCHC domain-containing protein 2	ZCCHC2	16.0654	17.6002	17.702	17.5037	16.9722	15.895	16.1536	16.4856	16.7047	16.2115	16.5311	18.4174	0.236958	0.236235	-0.933392	0.85004	0.891273	0.160413	0.848225	1	-0.185293	0.675038	0.633287	-0.291264	0.941995	0.875327	0.113301
Q13610	Periodic tryptophan protein 1 homolog	PWP1	14.4697	15.3041	15.9719	16.7592	15.7643	17.4983	15.8378	14.4348	16.1679	16.477	15.9758	16.8136	0.759258	0.633762	0.284291	0.114543	0.568201	1.20049	0.0619994	1	1.74864	0.154736	0.211577	1.00061	0.0538626	0.0488017	2.28649
P00390	Glutathione reductase. mitochondrial	GSR	16.191	18.1742	18.3732	17.7134	18.7457	19.68	17.3333	17.2473	18.1361	17.651	19.3811	20.8334	0.326175	0.304525	-0.948624	0.373448	0.656305	0.54388	0.956636	1	-0.0285139	0.137771	0.210554	1.35267	0.0750675	0.0597802	2.54592
O76021	Ribosomal L1 domain-containing protein 1	RSL1D1	14.6991	18.1116	18.6223	17.365	17.1413	17.5428	17.46	17.0475	16.6507	16.2556	16.9003	18.2062	0.417331	0.372981	-1.50003	0.964099	0.97643	0.0569134	0.422316	1	-0.769296	0.413396	0.402466	-0.558785	0.684428	0.39585	0.294876
P47929	Galectin-7	LGALS7	21.0472	21.9523	20.7806	20.7206	21.7713	21.4404	20.8189	20.7475	20.4269	20.51	22.3466	22.4069	0.566724	0.475935	-0.416842	0.356617	0.639316	-0.746196	0.352602	1	-0.734618	0.39947	0.392748	0.709024	0.534929	0.275816	0.573765
P42765	3-ketoacyl-CoA thiolase. mitochondrial	ACAA2	17.6044	17.8444	19.8638	17.0398	18.6782	19.0514	18.3703	18.0228	19.1035	18.3842	19.5228	21.1256	0.903791	0.841525	0.0537434	0.0579886	0.603636	1.55007	0.77487	1	-0.221576	0.113896	0.202063	1.16691	0.174282	0.11049	2.15491
P24390	ER lumen protein-retaining receptor 1	KDELR1	14.6398	16.7743	17.8621	16.8961	16.9946	19.6625	17.3493	14.7678	16.2314	16.913	16.6732	18.2825	0.906659	0.843201	0.223502	0.427757	0.688319	1.27574	0.375839	1	1.1335	0.405323	0.396509	1.06284	0.119309	0.0786767	3.20146
Q92621	Nuclear pore complex protein Nup205	NUP205	13.4493	17.4081	18.8569	15.5205	18.6514	20.97	14.5369	16.8659	16.468	16.7216	17.7117	20.6389	0.0353832	0.100571	-3.14393	0.709718	0.791804	0.525442	0.263019	1	-1.01597	0.194031	0.233518	1.04455	0.00741785	0.0132816	3.66741
P02462	Arresten;Collagen alpha-1(IV) chain	COL4A1	17.4959	18.4102	18.2795	16.9744	16.3924	17.5638	17.9286	16.6336	18.1174	17.7041	17.9007	20.13	0.854335	0.760209	0.190361	0.527334	0.721181	0.676568	0.866694	1	-0.182661	0.777915	0.750887	-0.375347	0.48526	0.242138	1.32502
Q9Y3D9	28S ribosomal protein S23. mitochondrial	MRPS23	14.2253	18.4514	18.8445	18.5846	18.3078	18.2679	15.7781	17.2978	16.3924	16.8593	18.0933	19.7047	0.097117	0.129662	-2.8729	0.867478	0.897776	-0.256194	0.896521	1	-0.152682	0.634363	0.58493	0.325942	0.350927	0.183545	1.11167
Q9NVU7	Protein SDA1 homolog	SDAD1	14.8966	18.8799	19.9681	18.4871	18.9412	19.9914	17.8302	18.1489	19.2051	16.3405	18.5178	19.5421	0.290713	0.272931	-2.151	0.179548	0.597807	1.07225	0.434108	1	-1.10059	0.661145	0.616023	0.215141	0.10005	0.069958	1.25236
Q03135	Caveolin-1	CAV1	16.6544	17.047	19.4076	16.7978	19.1054	19.5738	17.423	17.1391	18.5704	18.0084	18.9167	20.34	0.901183	0.837631	-0.0543547	0.0459676	0.592914	1.89595	0.660323	1	0.310041	0.00298144	0.1228	1.91797	0.017675	0.0232222	2.86386
O00459	Phosphatidylinositol 3-kinase regulatory subunit beta	PIK3R2	14.1898	15.4316	15.5376	16.1724	16.5926	17.6139	15.6691	14.5194	15.9637	14.7394	16.1451	18.1106	0.96258	0.929925	-0.0460181	0.263483	0.627868	0.77518	0.628618	1	0.480444	0.111201	0.202935	1.39339	0.0308724	0.0383551	2.88679
Q92522	Histone H1x	H1FX	16.1364	18.8747	19.9368	18.6351	18.6256	19.0097	16.4213	18.3723	19.0844	18.4171	17.5435	18.8354	0.0148302	0.052	-2.34468	0.214796	0.620695	0.887101	0.756045	1	-0.0974064	0.461641	0.445126	-0.538939	0.377544	0.190965	0.299028
Q9Y3U8	60S ribosomal protein L36	RPL36	14.7571	21.7092	22.6515	21.7639	20.7968	21.5186	19.1485	19.7806	20.1442	19.3944	20.6449	22.3408	0.25461	0.243636	-3.79213	0.719784	0.788983	0.652937	0.923493	1	-0.165765	0.982386	0.982362	-0.0241003	0.375715	0.190556	1.18474
Q99707	Methionine synthase	MTR	14.5154	15.7929	16.951	15.3408	16.8625	20.3518	16.7112	14.2208	16.1692	14.8342	18.2482	18.2567	0.697321	0.57443	0.606453	0.218883	0.614632	1.55324	0.931113	1	0.0806513	0.135519	0.205561	2.54848	0.0816664	0.0643404	4.29738
Q5JXB2	Putative ubiquitin-conjugating enzyme E2 N-like	UBE2NL	16.4264	17.164	18.7819	16.7668	17.6866	18.549	17.7236	17.0477	18.0642	17.7081	18.2636	20.1073	0.9665	0.93524	-0.0308676	0.0684348	0.625239	1.31718	0.80741	1	0.131626	0.0980728	0.188915	0.869258	0.104578	0.0712472	2.22229
O00411	DNA-directed RNA polymerase. mitochondrial	POLRMT	14.7554	15.5707	15.6615	15.6788	15.6617	15.563	14.0431	15.6538	15.761	13.4439	16.1634	17.5429	0.0773619	0.12094	-1.21306	0.266404	0.62552	0.0989623	0.446509	1	-1.05095	0.359082	0.362303	0.300244	0.442641	0.21973	0.940645
P46940	Ras GTPase-activating-like protein IQGAP1	IQGAP1	18.25	21.4625	21.6518	21.3492	20.6184	21.4259	19.3607	20.3763	20.7803	20.1672	21.0529	22.7138	0.112641	0.144571	-2.11409	0.711597	0.790908	0.296596	0.859374	1	-0.161224	0.89923	0.892845	-0.0837831	0.30534	0.166759	1.15041
P63208	S-phase kinase-associated protein 1	SKP1	15.0438	18.7578	19.4614	18.5156	18.8964	19.8148	17.6809	17.2037	18.6812	17.983	19.1083	20.8549	0.401176	0.361016	-1.61836	0.336471	0.642449	1.09053	0.774758	1	0.268554	0.322481	0.339841	1.02164	0.128125	0.0830987	2.35409
P17900	Ganglioside GM2 activator;Ganglioside GM2 activator isoform short	GM2A	17.4807	17.9942	18.0043	17.4304	18.6285	19.9607	15.8518	16.7743	17.9513	17.8597	19.3676	20.5181	0.553528	0.46669	-0.718025	0.433511	0.691871	0.593576	0.725742	1	0.260807	0.151993	0.212497	1.61382	0.0509886	0.0454923	2.85515
P51116	Fragile X mental retardation syndrome-related protein 2	FXR2	14.9442	18.0781	16.158	18.2218	16.7777	16.2682	16.9921	17.332	17.0846	16.6314	17.0765	15.818	0.252011	0.240875	-1.73689	0.21006	0.621638	-1.0837	0.781296	1	-0.278423	0.192527	0.233556	-0.77791	0.0623741	0.054701	-1.66193
P02008	Hemoglobin subunit zeta	HBZ	16.2881	15.7928	18.0635	18.7851	16.3626	17.8053	16.5711	16.2085	17.3182	16.7297	18.3424	19.4508	0.230172	0.23243	0.428968	0.058223	0.594627	1.69017	0.235832	1	1.75672	0.313135	0.328788	1.35186	0.0903933	0.0668378	2.62742
Q9BRK4	Leucine zipper putative tumor suppressor 2	LZTS2	15.4364	16.1911	16.8047	15.4944	15.9651	18.9027	14.3703	18.8323	14.9856	18.1738	16.0698	16.6918	0.208484	0.223288	-2.60836	0.41953	0.688131	-1.61655	0.753168	1	-0.677628	0.375559	0.372644	-1.49425	0.883548	0.734577	0.28557
Q5TEC6	Histone H3	HIST2H3PS2	20.4582	20.2012	21.0479	18.1272	21.3463	22.1022	20.9396	20.4392	21.5152	20.5979	17.5212	23.4116	0.293901	0.272935	0.378644	0.0669896	0.606118	0.961304	0.521024	1	-0.957662	0.689103	0.657706	-0.886459	0.0671526	0.0578414	2.43664
Q86UE4	Protein LYRIC	MTDH	14.1664	15.6926	18.6252	16.0553	17.8565	18.7565	15.6163	15.8835	16.5751	16.2655	16.97	18.6046	0.344837	0.31941	-0.896722	0.220439	0.612146	1.81212	0.119797	1	0.372352	0.0697783	0.15884	1.62522	0.0017725	0	2.89249
Q04760	Lactoylglutathione lyase	GLO1	15.9533	17.3564	17.1939	16.4938	16.8834	17.9744	17.6463	13.7963	17.9144	17.2345	18.5434	19.6665	0.598095	0.497888	1.22349	0.389886	0.663223	1.97778	0.552174	1	1.28784	0.390208	0.384718	2.13705	0.241499	0.134258	3.24416
P62318	Small nuclear ribonucleoprotein Sm D3	SNRPD3	14.4785	15.596	16.2116	15.7953	15.7231	16.6245	15.3352	14.3745	16.4827	16.2116	15.556	16.5816	0.925907	0.877468	-0.0783806	0.161408	0.593127	1.36194	0.2553	1	1.01818	0.399691	0.392278	0.654336	0.117963	0.0782115	1.61783
Q5C9Z4	Nucleolar MIF4G domain-containing protein 1	NOM1	17.1837	14.9032	18.5202	14.8578	16.8406	18.2633	14.7488	16.6347	15.378	15.472	17.6653	19.0433	0.907018	0.842531	0.19729	0.578215	0.737611	1.18015	0.578377	1	-0.60403	0.261796	0.285433	1.484	0.0934302	0.0672425	2.88433
Q9Y4L1	Hypoxia up-regulated protein 1	HYOU1	19.5695	19.05	19.8992	18.062	18.9172	19.9993	19.7034	19.0033	20.1608	19.4904	20.5855	21.8559	0.013243	0.0521165	0.609776	0.0170865	0.761895	1.00337	0.759446	1	-0.250452	0.476706	0.454118	0.724692	0.177235	0.109633	1.90093
P21810	Biglycan	BGN	16.1127	17.413	17.7258	17.017	17.4995	17.7662	17.0799	16.7984	17.5592	17.3843	18.2653	19.7614	0.467796	0.411796	-0.509401	0.233827	0.609292	0.536819	0.815667	1	0.0949516	0.254474	0.279488	0.776707	0.253107	0.145195	1.65811
P53618	Coatomer subunit beta	COPB1	16.1544	18.0306	19.3488	18.3796	19.2894	21.1535	18.2172	17.6	19.0535	18.2537	19.3474	21.187	0.610836	0.507096	-0.629514	0.0336988	0.6936	1.38582	0.154935	1	0.501362	0.0202539	0.100602	1.5031	0.00411718	0.0076	3.35494
Q9BRS2	Serine/threonine-protein kinase RIO1	RIOK1	14.1712	17.7922	18.0075	17.233	18.6014	18.2223	14.83	16.8114	17.3575	16.7261	17.7193	18.981	0.0417128	0.0996033	-2.8012	0.583942	0.732353	0.380679	0.618474	1	-0.322242	0.322762	0.339995	0.858545	0.170989	0.107397	1.29983
P08579	U2 small nuclear ribonucleoprotein B''	SNRPB2	17.9407	20.8903	19.5424	20.5153	20.9693	20.2709	18.4492	19.7588	19.6178	19.762	19.7861	21.9561	0.0753569	0.11881	-2.12963	0.319597	0.634552	-0.744469	0.81007	1	-0.185941	0.954134	0.953271	0.0531511	0.518321	0.2643	0.788911
P14868	Aspartate--tRNA ligase. cytoplasmic	DARS	14.6702	19.1589	20.1755	18.9615	18.6303	20.4458	17.6877	17.6787	18.5625	17.8074	19.0245	20.6031	0.314142	0.288071	-2.23985	0.476859	0.705368	0.950227	0.974119	1	-0.0343609	0.647053	0.596104	0.40858	0.105526	0.0714051	2.10561
P62857	40S ribosomal protein S28	RPS28	19.4407	19.554	21.1182	20.0032	20.4705	20.9674	19.7751	19.5698	20.089	19.7742	20.9429	22.3253	0.809132	0.69671	0.0460272	0.180267	0.597675	1.04171	0.104409	1	0.326768	0.0400884	0.135773	1.1448	0.0917318	0.0669298	2.08445
Q9Y2Z0	Suppressor of G2 allele of SKP1 homolog	SUGT1	15.229	17.4461	18.1153	17.055	17.3627	19.9498	15.3021	14.9369	16.7769	16.816	18.1835	21.2664	0.537476	0.4539	-0.925982	0.470671	0.702038	1.25458	0.614781	1	0.743988	0.353586	0.361253	1.58157	0.0893347	0.0671783	4.41659
Q99615	DnaJ homolog subfamily C member 7	DNAJC7	15.9845	16.3914	19.0589	16.4446	18.931	21.4493	17.1481	16.9315	17.866	16.0978	17.5077	21.3616	0.895674	0.823572	-0.0951562	0.110647	0.573166	1.801	0.348002	1	-0.390265	0.177297	0.228188	1.55786	0.00330939	0	4.74401
P55786	Puromycin-sensitive aminopeptidase	NPEPPS	17.3078	17.9201	19.7211	16.6237	18.5336	21.0019	17.9959	16.544	18.7258	17.8166	19.0191	20.9287	0.639985	0.534208	0.419796	0.143646	0.58224	1.9914	0.99076	1	-0.011899	0.168517	0.219273	1.54428	0.0324144	0.0382275	3.73324
P11216	Glycogen phosphorylase. brain form	PYGB	16.1611	16.4436	18.7682	17.4045	17.3879	19.1818	16.8478	17.3306	17.7889	16.6486	18.3093	20.0169	0.56553	0.474572	-0.382642	0.169789	0.591692	1.39145	0.833182	1	0.139424	0.271585	0.299148	0.961525	0.0469186	0.0428169	2.71227
P61764	Syntaxin-binding protein 1	STXBP1	15.7607	17.458	18.2304	16.6089	18.0803	18.9615	16.3766	15.6995	17.9906	17.214	17.087	18.2118	0.638919	0.533285	-0.51013	0.226458	0.611815	1.53174	0.754706	1	0.332714	0.424506	0.414318	1.00494	0.17046	0.107821	2.00789
Q01518	Adenylyl cyclase-associated protein 1	CAP1	14.5538	21.0269	21.0573	20.2137	18.0895	20.9182	18.3715	18.1078	19.2423	18.4444	19.6824	21.6707	0.325499	0.30396	-3.10469	0.766974	0.829455	0.582417	0.901741	1	-0.238314	0.721663	0.693214	-0.681419	0.370465	0.189701	1.7271
P17858	ATP-dependent 6-phosphofructokinase. liver type	PFKL	16.1804	18.0872	17.3244	18.2991	16.0784	20.1402	17.1084	16.7338	17.6915	16.9924	18.4585	20.3376	0.449023	0.396403	-0.766137	0.902206	0.924549	0.0974398	0.825879	1	0.235219	0.926836	0.924048	-0.142031	0.0537912	0.048906	2.82836
P62273	40S ribosomal protein S29	RPS29	20.861	21.4462	22.1824	21.1245	21.5386	22.2122	20.309	20.6095	20.9815	20.8428	21.8465	22.8995	0.470124	0.413805	-0.442842	0.527992	0.72028	0.554111	0.929316	1	-0.0442343	0.274446	0.302225	0.664658	0.105956	0.0710677	1.52799
P62841	40S ribosomal protein S15	RPS15	16.0278	19.7101	20.1499	19.004	18.9771	19.6985	18.3139	15.5371	17.0797	19.5696	18.5125	21.3278	0.866635	0.780689	-0.45276	0.738822	0.803286	0.991196	0.512369	1	1.6632	0.646713	0.596238	1.12122	0.32607	0.173715	2.88959
Q9H299	SH3 domain-binding glutamic acid-rich-like protein 3	SH3BGRL3	17.0467	17.7593	18.5223	17.5881	18.1559	18.4155	17.8799	17.7775	18.399	18.0132	19.1058	20.4624	0.540226	0.455329	-0.30511	0.00800935	0.704381	0.692234	0.893525	1	0.0322123	0.211133	0.253958	0.86239	0.244246	0.135329	1.67048
O15061	Synemin	SYNM	18.747	18.1283	18.6219	16.7924	18.4744	20.121	17.9716	18.0781	18.5518	18.2679	19.6481	21.0715	0.577467	0.478166	0.256133	0.00784288	0.778526	0.483687	0.518812	1	-0.573017	0.244458	0.273696	0.958055	0.0345566	0.0405043	2.49308
Q5JSZ5	Protein PRRC2B	PRRC2B	14.2684	18.3204	18.9247	18.1706	16.1444	16.0766	15.6479	17.8423	15.8916	15.3233	17.8973	17.6445	0.050527	0.0949489	-3.12327	0.703824	0.787535	-0.673256	0.452859	1	-1.33444	0.363402	0.366269	-1.06054	0.27479	0.153222	-1.22084
P60903	Protein S100-A10	S100A10	15.5995	19.0716	20.1531	16.651	20.2479	19.998	18.712	18.3503	19.243	17.8855	19.0096	20.4449	0.432983	0.378595	-1.55517	0.23124	0.614973	0.987115	0.181077	1	-1.44268	0.328697	0.343244	0.917782	0.0706416	0.0619355	1.51052
P49458	Signal recognition particle 9 kDa protein	SRP9	14.2152	18.5263	18.8782	16.6065	18.0797	19.0156	14.4582	17.1735	17.3866	17.3625	18.2583	19.3106	0.0361984	0.0987511	-3.5132	0.805393	0.863539	0.282491	0.380207	1	-0.86544	0.686017	0.651722	0.319082	0.198286	0.119114	1.3132
Q15323	Keratin. type I cuticular Ha1	KRT31	14.916	14.9675	14.9493	14.6458	15.9217	20.7146	17.8396	15.2845	14.6661	15.5601	15.0266	17.5269	0.484251	0.418124	1.25181	0.272925	0.627577	-0.318313	0.966297	1	-0.0230765	0.539731	0.501394	0.348139	0.130111	0.0843679	3.99476
Q9NQC8	Intraflagellar transport protein 46 homolog	IFT46	14.7678	15.7568	15.1628	17.6199	15.9906	16.6247	15.8181	14.7813	15.2611	14.9099	16.4473	18.3331	0.976411	0.951368	0.0239162	0.917922	0.945893	-0.0570936	0.560734	1	0.995836	0.219807	0.259235	0.949897	0.153717	0.0971774	2.20982
Q14157	Ubiquitin-associated protein 2-like	UBAP2L	18.3328	17.1212	19.3968	17.7562	19.2206	20.1004	17.6704	17.5455	18.2403	17.8063	18.9667	20.44	0.231412	0.233905	0.66825	0.137406	0.578151	1.48524	0.170957	1	0.447925	0.0191649	0.103345	1.76031	0.00845322	0.0114	2.93688
Q9BRX2	Protein pelota homolog	PELO	14.6535	16.7441	15.5019	15.629	15.6303	16.8374	13.543	15.7227	16.0499	15.2034	16.5619	17.3961	0.10546	0.136578	-2.13513	0.512642	0.710845	-0.457464	0.277714	1	-0.817134	0.860939	0.84999	-0.137263	0.268432	0.148593	0.883377
Q9BW61	DET1- and DDB1-associated protein 1	DDA1	15.8018	17.8569	18.376	17.5695	18.0349	15.857	16.5625	16.5469	16.2153	17.1514	17.5112	18.5152	0.310485	0.281172	-1.01976	0.947621	0.966404	0.0937157	0.839113	1	0.158499	0.503127	0.476013	0.571165	0.992454	0.987528	-0.0158124
Q5JWF2	Guanine nucleotide-binding protein G(s) subunit alpha isoforms XLas	GNAS	19.5861	16.1808	20.6707	17.1389	20.7545	21.6766	18.2723	18.1734	19.2756	18.7097	20.0581	22.1065	0.279759	0.263233	1.75215	0.148244	0.578051	2.79609	0.615518	1	0.747251	0.0922652	0.184946	3.22924	0.0436966	0.0427852	4.71446
Q16610	Extracellular matrix protein 1	ECM1	18.0984	15.7537	18.6801	17.832	18.5242	19.1769	16.7767	16.7524	16.6719	16.9061	18.5609	20.3527	0.28898	0.271254	1.18448	0.332187	0.64251	1.42294	0.242922	1	1.11599	0.0444881	0.140807	2.28946	0.0450154	0.0421606	3.51178
Q8WV41	Sorting nexin-33	SNX33	14.6942	18.1838	15.7997	18.1789	16.81	15.8905	15.4036	16.3501	15.2383	17.1552	16.2662	18.0173	0.152686	0.178305	-2.21803	0.209878	0.621812	-1.74796	0.739857	1	0.400079	0.525588	0.484097	-0.728839	0.844274	0.644551	-0.31304
P61224	Ras-related protein Rap-1b	RAP1B	16.1182	18.1783	18.9801	17.7957	18.4055	17.5419	17.9575	16.8366	18.6378	18.1388	19.1101	20.4909	0.719965	0.599206	-0.469591	0.200875	0.618507	1.30148	0.57498	1	0.459785	0.240691	0.274671	1.25033	0.449925	0.223925	1.50897
Q6NSI4	Uncharacterized protein CXorf57	CXorf57	15.0031	15.432	17.1389	16.7203	17.0922	17.7423	16.3663	15.5472	16.7848	15.4815	14.9117	18.1336	0.802312	0.688114	0.19508	0.0156192	0.860848	1.47224	0.429399	1	0.611263	0.685083	0.650374	0.512313	0.00687002	0.00980645	2.44832
P14780	67 kDa matrix metalloproteinase-9;82 kDa matrix metalloproteinase-9;Matrix metalloproteinase-9	MMP9	16.3209	16.7843	19.7875	13.4922	17.257	18.3394	14.0054	17.1155	16.3548	15.6186	17.8225	18.5531	0.26615	0.256964	-1.78678	0.582234	0.734062	1.12127	0.156016	1	-2.3945	0.213645	0.256064	0.58987	0.0169071	0.024	1.49637
Q9H2G4	Testis-specific Y-encoded-like protein 2	TSPYL2	15.8441	16.8905	20.3322	18.4707	19.8501	21.546	18.655	17.4759	19.0332	18.2552	19.7173	21.3129	0.967327	0.936678	0.0663719	0.0725186	0.599329	2.49951	0.0633351	1	1.1798	0.0130623	0.101273	2.60052	0.00546035	0.00577215	4.24626
Q9UBN7	Histone deacetylase 6	HDAC6	14.9096	15.6103	17.1119	18.1632	19.2244	20.0539	15.1783	15.4548	18.325	17.4555	15.5657	20.7231	0.087818	0.129496	-0.488598	0.0701318	0.615453	2.1859	0.0244015	1	2.27678	0.416084	0.407607	1.8625	0.00496621	0.00670588	4.85594
P12532	Creatine kinase U-type. mitochondrial	CKMT1A	16.1403	16.1693	18.2952	17.7614	17.4167	20.6045	12.5202	18.4227	19.6464	14.889	20.1784	21.6395	0.298764	0.275995	-2.96573	0.330438	0.642074	1.67481	0.648017	1	-0.970776	0.488176	0.462596	1.50155	0.0909166	0.0671544	3.82604
P08311	Cathepsin G	CTSG	19.3981	17.9868	19.5351	18.4632	19.9235	21.0288	18.5404	18.5143	19.1703	18.8429	19.9196	21.3655	0.289627	0.27221	0.718638	0.0752245	0.587227	1.10212	0.341227	1	0.402452	0.0240231	0.115343	1.67097	0.0110911	0.018	2.94655
P61204	ADP-ribosylation factor 3	ARF3	16.1541	17.1962	18.2512	16.6171	16.7823	18.09	17.0067	16.6928	17.2468	17.1633	18.3099	19.7125	0.538574	0.45399	-0.36414	0.288475	0.624861	0.804455	0.89716	1	-0.0543041	0.532421	0.491056	0.601584	0.147783	0.0943222	1.95673
Q13049	E3 ubiquitin-protein ligase TRIM32	TRIM32	13.914	16.2399	17.4335	16.4289	15.9167	16.149	15.2064	14.8933	16.4186	13.8615	16.7062	18.9961	0.393604	0.353736	-1.00644	0.248206	0.610151	1.35941	0.798639	1	-0.421426	0.440634	0.430197	0.744839	0.330734	0.173874	2.00591
Q15828	Cystatin-M	CST6	18.6751	18.0029	16.6618	17.8715	19.1022	19.8699	17.6166	18.2338	17.186	17.1259	19.2422	19.2976	0.964132	0.93239	0.0274944	0.0529655	0.6156	-1.19447	0.253243	1	-0.619662	0.0160103	0.107794	1.05385	0.0415976	0.041771	1.46539
P17812	CTP synthase 1	CTPS1	15.8336	17.1283	18.0135	17.2036	18.0978	19.659	17.0009	16.3159	16.739	15.3528	17.0031	20.9469	0.709908	0.58573	-0.304828	0.47792	0.703243	0.654168	0.7034	1	-0.443877	0.348244	0.35625	0.828332	0.0423567	0.0411429	3.58085
Q8N1G0	Zinc finger protein 687	ZNF687	14.5085	16.1957	18.9558	15.8275	15.8659	16.5504	15.1519	15.7814	15.4215	15.0897	15.8134	19.2787	0.0939712	0.12937	-1.1584	0.569519	0.732283	1.2001	0.336975	1	-0.529944	0.549702	0.510466	-0.14892	0.29753	0.164823	1.926
Q8NC51	Plasminogen activator inhibitor 1 RNA-binding protein	SERBP1	15.3906	19.0566	18.8636	16.9664	18.4381	19.3262	17.5721	17.1435	18.543	17.3736	18.7081	20.5689	0.380598	0.344055	-1.61872	0.597419	0.737427	0.60323	0.441984	1	-0.930033	0.672794	0.631644	0.473055	0.246731	0.137607	1.84747
P55854	Small ubiquitin-related modifier 3	SUMO3	19.9287	20.888	21.1276	17.1637	20.8144	21.188	19.5119	19.6348	20.4919	19.5006	21.0133	22.6481	0.498683	0.428177	-0.541088	0.516818	0.714018	0.548383	0.282888	1	-1.92928	0.411885	0.402299	0.652457	0.227218	0.130962	1.65667
Q5TZA2	Rootletin	CROCC	14.257	15.2921	18.2344	15.2167	18.7042	20.0138	16.7825	15.3443	14.7112	16.9458	17.2905	18.314	0.887884	0.810553	0.201524	0.579544	0.736204	1.15459	0.470761	1	0.762985	0.063172	0.168158	2.67915	0.0455736	0.0425455	3.84565
Q96J01	THO complex subunit 3	THOC3	14.6604	17.8106	17.9298	17.5477	18.9	17.1588	16.2499	14.87	18.0527	16.7222	16.9692	19.1611	0.649314	0.540323	-0.885095	0.378501	0.660871	1.65098	0.654684	1	0.794648	0.460379	0.443184	1.59432	0.413898	0.210567	1.81967
Q9Y291	28S ribosomal protein S33. mitochondrial	MRPS33	15.8607	19.2589	19.8557	19.034	19.0128	19.7263	18.4913	16.2048	18.3835	17.4569	18.907	21.2139	0.808574	0.695926	-0.555883	0.499025	0.716	1.38773	0.793249	1	0.513608	0.505915	0.475576	1.22801	0.24826	0.139769	2.73826
Q16643	Drebrin	DBN1	14.2382	15.6972	15.8782	14.785	15.5551	17.9887	15.2213	15.1973	14.7313	14.6388	17.4921	16.8614	0.322956	0.300105	-0.717467	0.841001	0.883958	-0.142482	0.105895	1	-0.735311	0.394461	0.390948	1.07633	0.0849791	0.0652617	1.97784
Q53H12	Acylglycerol kinase. mitochondrial	AGK	16.3199	16.437	18.9298	16.7087	17.6678	20.8276	18.7557	15.9107	16.9606	15.7742	16.9246	19.8756	0.387918	0.349102	1.36394	0.224321	0.617311	1.77134	0.911173	1	0.0676317	0.132627	0.202473	1.12232	0.0165304	0.0247094	4.17771
O00743	Serine/threonine-protein phosphatase 6 catalytic subunit;Serine/threonine-protein phosphatase 6 catalytic subunit. N-terminally processed	PPP6C	15.5855	18.0105	18.206	17.178	18.6535	18.0147	16.6064	16.7689	17.2429	16.8937	18.1713	19.5711	0.248744	0.241418	-1.29374	0.711501	0.79168	0.334787	0.63433	1	-0.353853	0.264396	0.28887	1.02273	0.294061	0.161686	1.40318
Q96AG4	Leucine-rich repeat-containing protein 59	LRRC59	18.3044	20.276	21.3049	20.5478	20.5827	21.5167	19.6128	19.1548	20.1517	19.9944	21.0257	22.607	0.472359	0.41515	-0.756801	0.334927	0.644	1.0129	0.467873	1	0.55569	0.212634	0.256013	1.08876	0.0954275	0.0672184	2.34647
Q9UG63	ATP-binding cassette sub-family F member 2	ABCF2	14.7408	15.2252	18.3587	17.9609	18.2442	19.9753	16.5184	16.1028	17.105	16.3894	17.8123	19.6159	0.975437	0.952385	-0.0344434	0.113991	0.566643	2.06779	0.23514	1	1.51117	0.0402296	0.135132	2.36422	0.0129174	0.0162857	4.13158
P82673	28S ribosomal protein S35. mitochondrial	MRPS35	14.9579	19.0379	19.678	18.8098	18.3369	18.8269	17.8971	18.4353	16.8581	17.1268	17.7512	19.7889	0.263624	0.253634	-2.30911	0.776051	0.835365	-0.468524	0.48063	1	-0.76828	0.24107	0.275077	-0.692557	0.420151	0.212088	0.571294
Q15063	Periostin	POSTN	16.317	17.3091	17.7338	17.9144	18.0304	18.8706	17.3968	17.3328	18.0189	18.0644	19.0608	20.4331	0.480695	0.417996	-0.464083	0.0603726	0.584113	0.555418	0.0126542	1	0.668422	0.140663	0.212448	1.22468	0.0963989	0.0668889	2.3309
P30837	Aldehyde dehydrogenase X. mitochondrial	ALDH1B1	16.0585	17.5871	18.055	16.3438	16.1458	19.6521	17.1095	16.4889	17.0285	17.0862	18.2079	19.9926	0.610877	0.506625	-0.45404	0.571752	0.733108	0.50375	0.67418	1	-0.32304	0.916266	0.913032	0.138822	0.0400864	0.0423093	2.78437
Q15678	Tyrosine-protein phosphatase non-receptor type 14	PTPN14	14.8954	17.261	18.0898	17.0789	16.9213	17.5365	15.4073	17.3807	17.2926	16.0253	16.4847	17.8584	0.0143598	0.0492477	-2.16949	0.455212	0.707432	0.370314	0.284099	1	-0.768747	0.112119	0.201522	-0.61785	0.159533	0.102645	0.376615
Q9NR31	GTP-binding protein SAR1a	SAR1A	17.3788	16.1652	16.1288	16.3125	17.421	18.1599	16.6271	16.5163	17.122	16.6161	18.5726	19.2364	0.251482	0.241893	0.662228	0.643015	0.755025	0.284679	0.647725	1	0.123535	0.110635	0.203887	1.65607	0.0531181	0.0482409	2.35742
Q6ZVX7	F-box only protein 50	NCCRP1	17.7594	17.5207	17.2501	17.2577	16.0116	15.9569	17.6866	17.0136	17.2971	15.1677	18.3254	16.4499	0.217068	0.226296	0.455861	0.982157	0.983031	0.00642586	0.430186	1	-1.05447	0.941206	0.941036	-0.09865	0.0950303	0.0674399	-1.06375
P24752	Acetyl-CoA acetyltransferase. mitochondrial	ACAT1	17.3595	17.0193	17.823	15.3013	16.538	21.1625	16.935	16.2204	17.6211	17.0679	18.3978	20.3855	0.363876	0.334172	0.527428	0.11594	0.567317	1.10221	0.6974	1	-0.435258	0.490225	0.463082	0.848086	0.0175223	0.0233302	4.15419
Q9UI42	Carboxypeptidase A4	CPA4	14.799	16.499	17.5988	14.1274	15.6348	17.0906	14.6797	14.6605	14.8393	15.1525	16.7638	19.2344	0.457882	0.402109	-0.840435	0.736952	0.803758	0.639267	0.466088	1	-0.93983	0.62374	0.578	0.61952	0.208902	0.121294	2.58273
P18077	60S ribosomal protein L35a	RPL35A	19.0909	22.253	23.093	21.6475	20.9499	21.8939	20.3943	20.4965	21.2093	21.0656	21.3723	23.1986	0.274129	0.25926	-1.63216	0.607856	0.735903	0.776364	0.986099	1	-0.0181904	0.835063	0.825027	-0.213624	0.396354	0.199868	1.17148
O43819	Protein SCO2 homolog. mitochondrial	SCO2	15.0178	15.8111	15.3435	14.4032	16.4481	20.1431	14.3125	14.4096	14.9207	15.6309	17.6448	18.4079	0.627579	0.52376	-0.445198	0.978982	0.980221	0.0217605	0.92936	1	-0.0932956	0.170407	0.221294	1.93606	0.0648038	0.0549511	4.16513
Q13895	Bystin	BYSL	14.545	16.8702	17.158	17.6587	16.528	16.2783	14.9579	16.1493	15.8763	15.9282	15.8855	18.981	0.0515304	0.0942609	-1.75833	0.99285	0.992284	0.00743437	0.790735	1	0.283679	0.594394	0.546589	-0.302998	0.507283	0.256771	1.11991
O75821	Eukaryotic translation initiation factor 3 subunit G	EIF3G	15.1896	16.2845	15.8815	18.1683	16.1322	16.9275	15.4169	15.5215	15.2831	15.7227	18.0996	18.2972	0.270852	0.257189	-0.59976	0.576321	0.73434	-0.320704	0.501224	1	1.04246	0.369244	0.368927	1.21288	0.161008	0.104076	1.70932
P53814	Smoothelin	SMTN	17.3953	16.9317	17.8905	18.087	18.6993	18.8053	17.9631	17.2993	18.5798	18.1649	19.1663	20.5782	0.237459	0.238696	0.56375	0.103204	0.572981	1.1197	0.0328729	1	1.01047	0.025707	0.112883	1.81731	0.104479	0.071361	2.57631
Q93052	Lipoma-preferred partner	LPP	15.4084	16.4747	17.4986	16.4118	17.5323	18.8854	16.8509	16.1708	17.0605	16.744	18.1436	19.6078	0.817866	0.711086	-0.193088	0.0696244	0.623195	0.956792	0.374629	1	0.25516	0.0471829	0.140418	1.51522	0.0174919	0.0234393	2.92385
Q9UKX2	Myosin-2	MYH2	15.1215	16.9718	18.7435	17.4814	16.8982	18.7983	17.6032	16.3288	16.9664	16.7845	18.7169	20.299	0.843147	0.742981	-0.287907	0.330446	0.640995	1.20467	0.415773	1	0.482673	0.353043	0.361133	1.15727	0.0709885	0.0614689	2.89837
P04080	Cystatin-B	CSTB	18.6937	15.2501	17.4335	18.5469	17.9654	17.0902	18.6499	16.9333	18.1601	16.9527	14.9313	18.199	0.0920117	0.126412	2.58007	0.203942	0.616751	1.70509	0.288875	1	1.6581	0.856138	0.843221	0.356662	0.263255	0.146839	1.55288
O14730	Serine/threonine-protein kinase RIO3	RIOK3	13.8286	17.0868	18.1438	15.9099	17.414	19.2935	16.8675	15.4949	16.3023	15.1076	17.1963	18.395	0.63775	0.533764	-0.942803	0.523771	0.719537	0.93221	0.472763	1	-0.782144	0.334026	0.345579	1.01429	0.107808	0.0717134	2.55337
Q8WVV4	Protein POF1B	POF1B	17.9295	18.1454	18.1263	17.4787	18.2514	18.4976	17.6922	17.3369	17.389	17.1082	18.8846	19.0636	0.883803	0.805865	0.0697012	0.978717	0.980274	0.01647	0.419997	1	-0.44773	0.248627	0.279207	0.826835	0.169749	0.107672	1.03943
Q5T3I0	G patch domain-containing protein 4	GPATCH4	14.5417	18.7475	19.049	18.6586	15.7623	16.455	14.3561	17.6616	16.2055	18.1172	17.1187	18.4318	0.0208446	0.0727742	-3.75564	0.740929	0.806319	-0.577308	0.791061	1	0.183326	0.179428	0.228596	-1.76405	0.569289	0.297099	-0.761131
Q16629	Serine/arginine-rich splicing factor 7	SRSF7	15.9977	17.6094	19.2394	16.8547	17.5586	19.6565	17.4221	17.1419	18.4355	17.2314	19.0108	20.1573	0.468191	0.411506	-0.665729	0.0880217	0.585174	1.46179	0.383321	1	-0.332614	0.355616	0.360583	0.909034	0.0178294	0.0226968	2.53122
Q96KP4	Cytosolic non-specific dipeptidase	CNDP2	16.0133	16.8128	18.6252	18.0119	17.1401	17.6196	17.3172	16.7935	17.6889	16.8194	18.159	20.0936	0.852119	0.75739	-0.137885	0.101703	0.579889	1.35392	0.412348	1	0.612504	0.238553	0.273712	0.846467	0.238795	0.133713	2.05348
Q8N1F7	Nuclear pore complex protein Nup93	NUP93	16.1518	17.836	19.8295	15.3929	20.1343	22.2291	17.2394	17.4457	18.6723	17.4888	19.0581	21.2981	0.243455	0.23939	-0.945274	0.118758	0.56072	1.61002	0.377211	1	-1.19998	0.0760536	0.165448	1.95534	0.0146604	0.0175385	4.12273
Q93045	Stathmin-2	STMN2	18.0887	17.5184	19.6274	16.8872	19.1277	20.6957	18.0111	18.1396	18.8848	17.9744	19.6451	21.0619	0.553549	0.466238	0.22086	0.0983872	0.587902	1.42707	0.589787	1	-0.398247	0.0612499	0.164108	1.55739	0.0136898	0.01824	3.0498
P61457	Pterin-4-alpha-carbinolamine dehydratase	PCBD1	16.3404	16.9755	17.7732	17.7897	18.3852	17.2502	17.2791	16.8173	17.861	17.4654	18.3461	19.9191	0.872334	0.787698	-0.0866442	0.00952215	0.753739	0.920669	0.05583	1	0.731135	0.00306277	0.116952	1.46924	0.333937	0.174687	1.68823
P06703	Protein S100-A6	S100A6	22.3413	21.8724	22.5525	22.0177	23.2493	24.9995	22.5126	22.3805	23.1517	22.7407	23.6492	25.2312	0.378896	0.344232	0.300472	0.205979	0.613267	0.725596	0.625061	1	0.252708	0.0548691	0.157689	1.32275	0.00861345	0.0112131	2.98888
Q92616	Translational activator GCN1	GCN1L1	17.5999	17.935	17.9781	16.9305	17.7006	19.6997	17.2164	16.7494	17.7506	16.9473	18.3368	20.1181	0.925415	0.878161	0.0659018	0.478231	0.702294	0.522116	0.566493	1	-0.403341	0.420553	0.410315	0.676435	0.0550782	0.0495391	2.56667
P28072	Proteasome subunit beta type-6	PSMB6	18.8781	18.8394	18.5749	18.2315	19.564	20.1186	18.3247	18.375	18.6652	17.9984	19.628	20.508	0.98862	0.976511	-0.0058136	0.961604	0.975562	0.0128546	0.198611	1	-0.492269	0.0518594	0.15018	0.988822	0.0301265	0.037519	1.70609
P30049	ATP synthase subunit delta. mitochondrial	ATP5D	19.6012	19.2027	20.3528	18.8426	20.0866	21.1236	19.4691	19.3724	20.3089	19.3983	20.7516	21.9227	0.147869	0.173508	0.247603	0.0069815	0.94	1.0433	0.62333	1	-0.167069	0.0809391	0.172376	1.13158	0.0317988	0.0389268	2.23563
Q9BWU0	Kanadaptin	SLC4A1AP	14.0761	16.9841	17.008	18.0612	17.1125	16.756	15.1217	17.1646	16.8167	16.0597	15.7504	18.6307	0.0429927	0.0979837	-2.47545	0.343219	0.640737	-0.162004	0.990187	1	-0.0139456	0.44816	0.435611	-0.642902	0.578536	0.302587	0.618933
Q9Y2F5	Little elongation complex subunit 1	ICE1	13.6825	17.4567	16.2766	17.1792	15.4517	17.2121	14.3646	15.5443	15.4893	14.628	16.7032	18.971	0.134832	0.161801	-2.47697	0.610965	0.736062	-0.617575	0.744039	1	-0.596961	0.746733	0.719613	-0.423102	0.345381	0.180389	1.591
Q16836	Hydroxyacyl-coenzyme A dehydrogenase. mitochondrial	HADH	18.9362	18.6413	19.3922	15.9165	18.9656	19.8495	17.8997	17.8072	18.3486	17.9828	19.3296	20.8627	0.798334	0.679636	0.193713	0.435432	0.689535	0.64616	0.371077	1	-1.2746	0.179616	0.229161	0.923323	0.0831121	0.0645764	2.13182
P29597	Non-receptor tyrosine-protein kinase TYK2	TYK2	13.6749	15.3185	15.9904	16.0272	16.8642	16.321	15.2872	15.1452	15.7322	15.0238	15.6717	17.8689	0.452195	0.395941	-0.750794	0.0559775	0.618835	0.629453	0.622383	1	0.293652	0.227653	0.267078	1.0361	0.139162	0.0868718	1.8631
P20962	Parathymosin	PTMS	16.1597	19.586	20.6795	18.8735	20.3059	21.4068	19.0705	19.0129	19.8598	19.3699	20.7662	22.4081	0.373906	0.338586	-1.68437	0.19192	0.617384	0.970209	0.685296	1	-0.177733	0.0781144	0.17087	1.23661	0.0455979	0.0424439	2.608
O43933	Peroxisome biogenesis factor 1	PEX1	13.643	16.5358	18.5458	17.4121	18.4957	20.2472	13.6411	16.9475	18.2877	15.9441	17.4404	20.0916	0.00438118	0.0744242	-3.09961	0.0203972	0.750909	1.67506	0.941121	1	-0.0635862	0.162756	0.217764	1.22635	0.00409556	0.00772881	3.42772
P12110	Collagen alpha-2(VI) chain	COL6A2	18.4247	17.0048	19.0047	17.6428	18.7732	19.8205	17.8759	17.6859	18.703	18.5583	19.1495	21.1055	0.207053	0.222917	0.804966	0.0559136	0.628736	1.50845	0.316658	1	0.755218	0.0533734	0.155758	1.616	0.0503282	0.0449821	3.11766
Q9NXC5	WD repeat-containing protein mio	MIOS	14.0772	15.3745	17.1125	16.5385	15.8661	16.1358	16.1148	15.4615	16.2452	15.5418	15.1563	16.3748	0.782053	0.656476	-0.322044	0.10159	0.58219	1.26082	0.339625	1	0.622146	0.81878	0.804429	0.0931897	0.0222999	0.0229767	0.837327
Q9HD26	Golgi-associated PDZ and coiled-coil motif-containing protein	GOPC	14.6308	17.9439	17.8764	17.5651	14.7829	17.1196	14.5234	16.4438	16.7396	18.1015	16.9572	17.8824	0.0735875	0.11626	-2.61673	0.914577	0.942718	0.114111	0.506364	1	0.639437	0.42177	0.409837	-1.32383	0.750064	0.485556	0.307179
A0FGR8	Extended synaptotagmin-2	ESYT2	17.7434	16.9018	17.4906	16.0382	16.9394	20.183	16.4515	15.8522	16.4962	15.887	17.2613	20.6522	0.477975	0.41853	0.720381	0.483688	0.703508	0.616374	0.516232	1	-0.414482	0.318292	0.334228	0.723337	0.0196478	0.0212542	4.04055
P46087	Probable 28S rRNA (cytosine(4447)-C(5))-methyltransferase	NOP2	14.2677	17.4661	19.0077	16.3543	15.8863	18.6755	18.74	14.8365	15.3753	15.3294	17.8738	18.4566	0.904343	0.841288	0.352539	0.688298	0.779441	1.04021	0.846762	1	-0.309471	0.701593	0.673166	0.728733	0.208706	0.121592	2.41475
Q7Z2T5	TRMT1-like protein	TRMT1L	13.9935	16.5253	15.223	16.2344	16.2317	15.492	15.3194	13.1415	15.5112	15.3939	16.3802	17.8459	0.93133	0.884221	-0.176888	0.78304	0.842066	0.533715	0.63037	1	0.980755	0.476234	0.45402	1.47257	0.467098	0.231897	1.83561
Q14533	Keratin. type II cuticular Hb1	KRT81	15.7687	18.4727	17.7253	15.364	16.2527	17.9408	16.9808	16.4656	16.764	16.5985	17.8287	19.1667	0.449083	0.396559	-1.09447	0.858742	0.89371	-0.22454	0.33393	1	-1.48793	0.768977	0.74446	-0.428471	0.453735	0.226781	1.08456
Q6NZI2	Polymerase I and transcript release factor	PTRF	15.5379	19.9303	17.5594	16.9827	18.1834	18.6718	17.0063	17.5127	18.0314	17.9528	18.904	20.2766	0.225431	0.229671	-2.44944	0.530521	0.721435	-0.926144	0.437314	1	-1.25378	0.900789	0.895313	-0.177854	0.655607	0.367798	0.752689
P60201	Myelin proteolipid protein	PLP1	16.8875	16.626	18.4343	14.9233	18.351	19.6077	15.041	16.5751	17.5761	15.7325	17.6687	19.591	0.562067	0.472949	-0.636272	0.0822596	0.578099	1.4047	0.0882468	1	-1.27258	0.0541809	0.154586	1.40937	7.982e-05	0	2.99882
O43852	Calumenin	CALU	16.4985	17.0236	20.1599	18.5934	18.3275	21.4523	18.3429	17.7505	18.891	18.7273	19.7019	21.5341	0.975983	0.951331	0.0336771	0.0997305	0.582964	2.13841	0.0748857	1	1.27328	0.171315	0.221723	1.62769	0.00783892	0.0126667	4.10619
P48539	Purkinje cell protein 4	PCP4	16.0932	16.1447	19.0585	17.778	21.6383	22.9024	17.9041	17.4778	18.8001	17.7588	19.5417	21.2803	0.882942	0.803295	0.187418	0.0892269	0.581982	2.11803	0.287576	1	0.957128	0.0932162	0.184448	3.77875	0.0373323	0.0420163	5.2801
Q9BR76	Coronin-1B	CORO1B	17.3847	18.0618	18.2255	16.3133	19.0694	18.9488	17.6897	17.7306	18.3062	17.7298	18.9769	20.6519	0.251738	0.241213	-0.359035	0.162324	0.586767	0.36963	0.352223	1	-0.874623	0.0224889	0.108683	1.12693	0.159363	0.102166	1.90418
O43396	Thioredoxin-like protein 1	TXNL1	16.1263	16.9726	16.6484	17.3728	17.4949	17.3365	16.7757	16.1489	17.2804	17.046	18.0486	19.3812	0.853632	0.758678	-0.109738	0.518177	0.715436	0.403653	0.280765	1	0.64864	0.134771	0.20571	1.21102	0.244387	0.135171	1.79808
P84103	Serine/arginine-rich splicing factor 3	SRSF3	19.3338	17.034	19.5537	18.6641	17.3894	21.009	18.3608	18.2553	19.0811	18.6293	19.6947	21.5185	0.263377	0.253983	1.2026	0.125105	0.572954	1.67275	0.242621	1	1.00205	0.56254	0.520837	0.897387	0.0318364	0.0388085	3.61905
C9JRZ8	Aldo-keto reductase family 1 member B15	AKR1B15	16.5565	17.8791	19.9801	17.5214	17.3253	21.0642	17.9221	18.1306	18.8599	17.6095	19.437	20.9351	0.385132	0.348409	-0.765512	0.132598	0.569789	1.41515	0.080957	1	-0.439413	0.757236	0.732449	0.376327	0.00222039	0	2.99484
O00442	RNA 3'-terminal phosphate cyclase	RTCA	12.9829	16.997	18.1638	17.8866	17.0553	17.3142	16.3429	14.553	15.5454	16.9567	16.612	18.1621	0.645976	0.539152	-1.11212	0.607876	0.735092	1.07958	0.334958	1	1.64659	0.483795	0.458858	1.05858	0.268385	0.14876	1.96311
Q3ZCQ8	Mitochondrial import inner membrane translocase subunit TIM50	TIMM50	14.3842	15.4635	17.2511	15.682	17.3911	19.9284	14.4912	15.3728	15.803	16.0288	17.3495	19.2581	0.00507628	0.0599024	-0.980409	0.265981	0.626723	1.10891	0.134883	1	0.437268	0.000652901	0.0912	1.95217	0.00649916	0.0101333	4.17513
P08572	Canstatin;Collagen alpha-2(IV) chain	COL4A2	16.2723	16.2838	17.8147	16.9448	17.8455	18.7109	16.9141	16.9011	17.8823	17.0552	17.9766	19.8265	0.998716	0.99798	0.000808716	0.0560202	0.614	1.25609	0.323234	1	0.407634	0.0527652	0.157004	1.31865	0.052332	0.0457913	2.67629
P54136	Arginine--tRNA ligase. cytoplasmic	RARS	14.7709	16.5784	14.9673	14.6043	16.3239	16.6098	14.035	14.8175	15.6292	14.5613	16.7334	18.0322	0.307616	0.279939	-1.29504	0.712225	0.78937	-0.399723	0.332965	1	-1.11518	0.455119	0.43851	0.830737	0.28799	0.160395	1.62307
P38606	V-type proton ATPase catalytic subunit A	ATP6V1A	18.0316	17.8882	19.0719	17.8957	18.9463	20.2666	17.7466	17.7939	18.3009	18.1121	19.1073	20.6274	0.779319	0.655259	0.0480328	0.16145	0.591524	0.845372	0.301739	1	0.162832	0.00613208	0.100245	1.18575	0.00508111	0.00624658	2.60597
P09110	3-ketoacyl-CoA thiolase. peroxisomal	ACAA1	15.3306	14.6049	15.361	15.8759	15.998	16.9168	16.4456	15.7773	15.5622	14.3267	15.485	16.9127	0.479724	0.418217	0.696972	0.69387	0.781525	0.270471	0.934735	1	-0.0898495	0.480314	0.455407	0.550415	0.0988065	0.0686753	1.72368
Q9Y4W6	AFG3-like protein 2	AFG3L2	14.9524	16.5361	17.6875	16.9253	17.556	19.695	16.5541	15.9084	16.0107	16.1454	17.9313	19.7947	0.640275	0.53497	-0.468994	0.556255	0.720525	0.626895	0.595467	1	0.313144	0.0532008	0.156947	1.52145	0.00804154	0.0118957	3.52263
Q9BXF6	Rab11 family-interacting protein 5	RAB11FIP5	15.0344	17.9267	17.8872	17.3451	15.9121	17.3858	15.1698	16.8371	16.9492	15.8208	17.171	18.4499	0.05339	0.0970742	-2.27979	0.964338	0.974889	0.0362778	0.48361	1	-0.798948	0.419023	0.409093	-0.840338	0.554475	0.288077	0.535941
P99999	Cytochrome c	CYCS	19.427	18.7406	20.2374	18.6153	20.0891	21.0882	19.1083	18.8693	19.5939	19.223	20.821	22.257	0.114705	0.149582	0.462707	0.0772839	0.576175	1.11073	0.748392	1	0.114191	0.0471495	0.141008	1.65008	0.0395556	0.0430866	2.86764
O00483	Cytochrome c oxidase subunit NDUFA4	NDUFA4	18.4663	16.835	19.8932	16.9932	19.6417	21.7383	18.2526	17.5345	18.8432	18.5844	19.6503	21.4957	0.0847758	0.128085	1.17468	0.0742909	0.591395	2.18342	0.558946	1	0.604016	0.0196033	0.102414	2.46123	0.00690373	0.00970213	4.43223
P00480	Ornithine carbamoyltransferase. mitochondrial	OTC	17.5486	17.1488	18.6621	16.6201	16.9789	17.4384	17.4585	16.7597	17.7177	16.9932	18.2625	19.5913	0.110623	0.143041	0.549365	0.136657	0.578359	1.23568	0.639039	1	-0.147534	0.425062	0.414619	0.66646	0.289794	0.161042	1.56061
O76013	Keratin. type I cuticular Ha6	KRT36	17.3344	18.669	18.8269	17.5717	18.9956	19.3347	18.1147	18.3226	18.9403	18.8896	19.811	21.3222	0.212549	0.22612	-0.771214	0.167161	0.597564	0.387806	0.734699	1	-0.265142	0.17703	0.2286	0.907482	0.210898	0.123634	1.83263
P30626	Sorcin	SRI	15.4846	18.0642	16.9068	17.8269	18.4049	19.2859	17.132	17.2139	17.573	17.6665	18.5006	20.4561	0.287602	0.271008	-1.33079	0.536845	0.724851	-0.399155	0.826787	1	0.107611	0.197561	0.243729	0.813634	0.0909198	0.0670419	2.2319
Q8IY37	Probable ATP-dependent RNA helicase DHX37	DHX37	14.5289	15.7882	14.912	16.333	17.092	16.822	14.1763	16.0276	16.1475	15.1175	16.2227	17.3238	0.0182618	0.0695429	-1.55529	0.608923	0.735173	-0.37815	0.795853	1	-0.182683	0.238325	0.273717	0.749448	0.0524984	0.045692	1.16499
P09496	Clathrin light chain A	CLTA	18.3302	17.8544	18.6219	18.1238	17.1151	18.4866	17.6366	17.8469	18.2192	18.2472	18.723	20.6338	0.738759	0.616404	0.13275	0.105503	0.574284	0.569846	0.032403	1	0.334851	0.939964	0.939409	0.0683851	0.252322	0.14412	1.7095
Q96MX6	WD repeat-containing protein 92	WDR92	13.9283	16.851	15.8975	14.0798	16.9483	19.704	14.0876	15.96	16.8714	16.4152	15.0815	18.1487	0.0338367	0.0939526	-2.39756	0.977449	0.980668	-0.0210538	0.451981	1	-1.15802	0.742016	0.714261	-0.390575	0.106581	0.0715604	2.52083
Q8N5F7	NF-kappa-B-activating protein	NKAP	15.6786	15.1491	16.213	15.8632	16.2236	15.7262	15.4933	15.0113	14.4078	15.7701	17.0959	17.1874	0.0483478	0.0968182	0.505712	0.823032	0.875155	0.230188	0.012501	1	0.73643	0.0700406	0.158361	1.57951	0.201497	0.1203	1.37657
Q9HC84	Mucin-5B	MUC5B	17.3389	15.179	14.7946	15.0947	17.593	19.237	14.6269	15.3645	16.5618	14.9516	18.1653	17.4693	0.653001	0.541082	0.711175	0.692227	0.781325	0.406449	0.167717	1	-0.24863	0.0130468	0.102437	2.6074	0.0740573	0.0601105	3.08139
P35221	Catenin alpha-1	CTNNA1	16.437	17.1154	19.5543	17.1207	17.9104	18.5317	17.3215	17.2441	18.2177	17.6719	18.8582	20.5418	0.570671	0.476751	-0.300446	0.126171	0.572288	1.70626	0.524126	1	0.216551	0.128032	0.199262	1.20457	0.14412	0.0891042	2.35703
P61158	Actin-related protein 3	ACTR3	17.984	18.0806	18.7007	17.0436	18.7144	20.4738	17.9762	17.8048	18.5568	18.0205	19.5107	20.8375	0.811895	0.700124	0.0373688	0.0477668	0.58	0.686013	0.503418	1	-0.410641	0.108947	0.203724	1.16979	0.00700275	0.0096	2.71296
A1A4S6	Rho GTPase-activating protein 10	ARHGAP10	14.0317	16.0299	16.6925	14.6714	15.8537	17.1923	15.7864	15.0748	14.2946	15.8234	16.8216	16.8658	0.585566	0.485858	-0.643318	0.967795	0.97782	-0.0588083	0.723055	1	-0.30498	0.367434	0.368495	0.78529	0.0996573	0.0691909	1.47663
Q9Y421	Protein FAM32A	FAM32A	17.431	15.0064	15.4185	15.7444	18.3922	19.194	15.2982	15.3504	16.5644	16.2918	17.5815	18.2118	0.386687	0.349055	1.18619	0.307087	0.638057	0.813023	0.121732	1	0.83972	0.0237114	0.108692	2.80842	0.0211109	0.0221538	3.52453
Q9Y3I0	tRNA-splicing ligase RtcB homolog	RTCB	15.8164	18.7404	19.1426	18.7358	18.5843	19.309	17.3071	17.992	18.5364	17.5625	18.483	20.4038	0.162961	0.187562	-1.80439	0.429303	0.689365	0.473297	0.784621	1	-0.217028	0.700818	0.672357	0.16744	0.153623	0.0973113	1.49021
P01024	Acylation stimulating protein;C3a anaphylatoxin;C3-beta-c;Complement C3;Complement C3 alpha chain;Complement C3 beta chain;Complement C3b alpha' chain;Complement C3c alpha' chain fragment 1;Complement C3c alpha' chain fragment 2;Complement C3d fragment;Complement C3dg fragment;Complement C3f fragment;Complement C3g fragment	C3	16.9708	16.7911	17.1475	16.457	17.3299	18.4316	18.4223	17.0989	15.7803	15.7314	16.9215	17.534	0.417653	0.37266	0.751583	0.563261	0.72563	-0.48108	0.163498	1	-0.850764	0.55292	0.512541	0.180736	0.160238	0.103123	1.03781
P48594	Serpin B4	SERPINB4	18.5364	18.0819	16.8366	18.3734	15.2726	16.0495	16.7123	14.379	17.1108	16.0393	18.8096	19.4372	0.56907	0.475459	1.39387	0.727626	0.796073	0.743231	0.699291	1	0.97591	0.781521	0.75532	0.810679	0.607846	0.325361	1.51287
Q9BXW9	Fanconi anemia group D2 protein	FANCD2	14.6231	15.0968	16.3381	15.7117	15.865	19.8781	13.9572	16.5249	14.9106	15.4632	16.2088	19.4164	0.193356	0.210745	-1.52066	0.870492	0.901749	-0.186475	0.787041	1	-0.223403	0.787318	0.762748	0.226075	0.0361965	0.0429474	3.83646
P35555	Fibrillin-1	FBN1	16.6368	18.7607	19.4442	17.058	18.2652	18.1983	17.7292	17.5727	18.6663	17.9283	19.1988	20.6537	0.347081	0.320116	-0.983732	0.337307	0.639258	0.888531	0.456912	1	-0.673523	0.532335	0.491569	0.565297	0.453304	0.226142	1.2593
P0DOX6			18.2948	14.1033	16.7273	16.4502	16.1152	15.5639	16.2883	14.5999	15.3425	16.93	16.5409	17.0826	0.104563	0.13615	2.93989	0.149339	0.580941	1.68327	0.0211123	1	2.33845	0.0263032	0.112747	1.97639	0.132365	0.0837565	1.9716
O00410	Importin-5	IPO5	13.1949	15.7264	16.0745	17.2776	15.1674	15.8709	14.529	13.4721	16.9227	14.7435	16.1458	17.4249	0.630174	0.526238	-0.73729	0.255481	0.620955	1.89937	0.492839	1	1.4113	0.480195	0.45531	1.05736	0.273203	0.150918	2.04865
Q9NX63	MICOS complex subunit MIC19	CHCHD3	14.1081	16.6471	16.464	14.6205	16.9808	16.9284	13.7365	14.4996	16.0383	15.274	16.6588	18.4718	0.268959	0.258318	-1.65109	0.59894	0.735946	0.677762	0.633037	1	-0.626152	0.369764	0.369143	1.24642	0.249029	0.14129	2.12671
Q9UHR5	SAP30-binding protein	SAP30BP	16.6269	17.8356	16.5751	18.8101	17.3426	17.0886	15.573	17.4788	17.1738	17.8539	17.4838	18.5633	0.107448	0.140585	-1.55725	0.153778	0.585304	-0.782699	0.317032	1	0.674767	0.33139	0.346531	-0.24398	0.84461	0.644401	0.168767
P36542	ATP synthase subunit gamma. mitochondrial	ATP5C1	18.3337	16.6746	16.9899	18.0905	20.7757	22.5717	18.3101	17.7617	18.7697	18.3486	19.7286	21.7743	0.179459	0.20076	1.10375	0.590653	0.741479	0.661619	0.214937	1	1.00134	0.0566653	0.155871	3.034	0.0180108	0.0221947	4.95487
Q02040	A-kinase anchor protein 17A	AKAP17A	13.5191	17.9071	17.6562	17.3096	18.4578	15.9082	15.3451	16.2416	15.2603	15.8623	17.1266	19.3776	0.165923	0.189826	-2.64229	0.713867	0.791107	-0.61612	0.701238	1	-0.488434	0.570109	0.526275	0.717828	0.795495	0.55348	0.568535
Q9H7U1	Serine-rich coiled-coil domain-containing protein 2	CCSER2	14.5622	19.3362	17.9819	16.9196	16.2718	16.3937	15.2378	14.9549	18.3127	16.6707	17.0163	18.3741	0.417646	0.373073	-2.24554	0.693116	0.781544	1.00178	0.887802	1	-0.350367	0.842413	0.827895	-0.501474	0.930058	0.842794	0.238377
P06744	Glucose-6-phosphate isomerase	GPI	18.8037	19.3052	19.8998	19.1646	19.9769	20.7044	19.3258	18.7996	19.9439	19.4114	20.4383	21.8943	0.975914	0.951647	0.0123816	0.0756356	0.577385	0.86942	0.490433	1	0.235601	0.0776747	0.170062	1.15519	0.0737308	0.0603327	2.24691
P38117	Electron transfer flavoprotein subunit beta	ETFB	15.8696	17.2027	19.5212	18.6743	17.851	18.5897	17.7578	16.811	18.3126	17.876	18.9742	20.6982	0.859757	0.770312	-0.193135	0.0950939	0.590154	1.91002	0.10405	1	1.26831	0.141874	0.212994	1.40578	0.1331	0.0835145	2.63711
P52566	Rho GDP-dissociation inhibitor 2	ARHGDIB	14.4735	15.4184	14.7318	16.1458	15.9717	16.9165	15.1578	13.8337	15.9484	14.6892	16.2801	17.473	0.846469	0.746829	0.189643	0.548901	0.720222	0.714055	0.538625	1	0.791495	0.204263	0.248399	1.49987	0.0923185	0.0667067	2.56871
Q9HC98	Serine/threonine-protein kinase Nek6	NEK6	14.6374	15.9709	16.5143	14.1013	15.8846	17.4137	14.8737	14.2303	15.1381	16.1069	16.4249	17.908	0.732282	0.611095	-0.345116	0.580252	0.735556	0.725588	0.998141	1	0.00349045	0.36687	0.368952	1.05408	0.105475	0.0715182	2.56023
Q5BKZ1	DBIRD complex subunit ZNF326	ZNF326	13.7717	17.457	16.6272	16.8043	17.375	16.4148	13.9969	16.6679	16.4504	15.2507	17.2534	17.8708	0.0162608	0.0490625	-3.17816	0.324644	0.6403	-0.523625	0.356825	1	-1.03494	0.592715	0.545592	0.25176	0.931513	0.846039	0.0803862
P35606	Coatomer subunit beta'	COPB2	14.0353	18.3432	19.053	17.587	18.862	20.0667	16.9482	16.842	18.183	16.8376	18.6752	20.2705	0.328318	0.307155	-2.10084	0.358726	0.639743	1.02537	0.694719	1	-0.380349	0.260252	0.283653	1.17599	0.0766586	0.0608929	2.57599
Q9BRL6	Serine/arginine-rich splicing factor 8	SRSF8	18.5267	19.4467	20.1026	17.773	20.299	21.0119	18.9412	18.9003	19.838	19.0739	20.2843	22.0637	0.328452	0.306775	-0.439561	0.119652	0.562538	0.796781	0.399091	1	-0.75008	0.0548766	0.157107	1.11813	0.0574681	0.0501938	2.36433
O75190	DnaJ homolog subfamily B member 6	DNAJB6	16.6268	15.9485	19.4216	15.3913	18.4264	20.2879	15.1752	17.7291	17.5005	17.4626	18.2554	18.9429	0.500045	0.428869	-0.937757	0.341132	0.639249	1.62223	0.79145	1	-0.41185	0.235062	0.273443	1.50213	0.130582	0.0842449	2.77657
P00326	Alcohol dehydrogenase 1C	ADH1C	16.9099	17.2296	17.8672	17.7705	16.2293	17.2945	14.283	17.314	17.8159	17.7146	18.8092	19.4323	0.330422	0.308393	-1.67538	0.00742665	0.838118	0.569728	0.0113526	1	0.470747	0.865666	0.854012	0.247442	0.414861	0.210398	1.09162
Q15019	Septin-2	2002-09-01	16.0093	16.5512	17.0498	17.0864	18.0513	20.4815	16.9677	16.2473	17.6048	17.364	18.3267	20.0223	0.875471	0.792058	0.0892277	0.0992232	0.587722	0.928023	0.056855	1	0.825914	0.012874	0.104847	1.78973	0.0050674	0.00642254	3.85262
Q9BQG0	Myb-binding protein 1A	MYBBP1A	16.5593	16.6764	19.6498	18.1913	18.3509	19.8146	16.0346	17.9505	18.2193	17.9946	17.111	20.5068	0.278081	0.261501	-1.01652	0.232637	0.611177	1.62106	0.350133	1	0.779459	0.684818	0.651597	0.417502	0.0591476	0.0537859	2.84722
P54819	Adenylate kinase 2. mitochondrial;Adenylate kinase 2. mitochondrial. N-terminally processed	AK2	17.9552	16.1749	19.0576	16.5855	18.9855	19.6142	17.7441	16.9852	18.5636	17.7188	19.0567	20.7801	0.0937218	0.129692	1.26956	0.0424026	0.60025	2.23054	0.497831	1	0.57209	0.0266559	0.114263	2.44107	0.0364306	0.0428287	3.6171
P08263	Glutathione S-transferase A1;Glutathione S-transferase A1. N-terminally processed	GSTA1	16.5492	16.3872	17.3146	18.4501	17.4351	18.9977	17.2363	17.4134	17.8194	17.311	18.5832	20.0406	0.991338	0.981698	-0.00756454	0.363888	0.643513	0.666698	0.329331	1	0.980226	0.28648	0.309426	1.10887	0.0699445	0.0613029	2.61886
Q9P258	Protein RCC2	RCC2	14.7227	15.2276	16.8413	16.2632	16.354	17.6742	15.7846	16.8189	14.721	15.7633	17.0079	17.0084	0.505506	0.434253	-0.769604	0.871892	0.901758	-0.24214	0.991485	1	-0.0100427	0.524456	0.484543	0.657626	0.266054	0.147205	1.31803
Q9UNQ2	Probable dimethyladenosine transferase	DIMT1	15.3464	16.2346	18.6149	14.4037	15.0706	17.1466	13.6607	16.7506	15.4453	16.6693	16.7207	17.269	0.152654	0.178642	-1.98904	0.769677	0.831275	0.537454	0.497033	1	-0.956143	0.561197	0.521434	-0.596978	0.114377	0.074581	0.715164
P53999	Activated RNA polymerase II transcriptional coactivator p15	SUB1	15.3869	16.7059	16.0311	15.4801	16.2091	16.5574	16.232	15.3734	16.1949	16.0578	15.5074	17.3291	0.797933	0.679292	-0.230212	0.922987	0.948778	0.0733309	0.745145	1	-0.270674	0.832063	0.821247	-0.181416	0.361376	0.187045	0.903645
P27824	Calnexin	CANX	15.5019	15.7302	19.1331	17.5771	19.1083	19.2434	17.2423	16.8741	17.79	17.2745	18.459	19.9423	0.952567	0.917411	0.069932	0.1341	0.574123	2.15938	0.197937	1	1.12364	0.0636146	0.165437	2.48149	0.0390719	0.0435438	3.29069
P80511	Calcitermin;Protein S100-A12	S100A12	16.3124	14.4643	16.2044	15.601	18.4104	20.7325	18.4611	14.0675	15.6796	16.0418	17.704	17.9066	0.103813	0.135718	3.12084	0.036429	0.665158	1.67607	0.0344732	1	1.55549	0.0112273	0.117263	3.79128	0.0712942	0.0613534	5.05363
Q96GM8	Target of EGR1 protein 1	TOE1	15.1051	17.7671	15.749	17.6963	15.3584	15.8096	14.2141	17.8256	15.0731	15.771	16.2176	17.6894	0.0196659	0.0726443	-3.13677	0.0196289	0.755721	-2.38532	0.384831	1	-1.06272	0.0430191	0.138909	-2.00838	0.381447	0.192165	-1.0469
P54868	Hydroxymethylglutaryl-CoA synthase. mitochondrial	HMGCS2	16.3421	18.5997	17.8601	17.7607	17.814	17.9804	17.9708	17.1057	17.7865	17.5111	18.9051	20.3417	0.593049	0.493228	-0.696239	0.972277	0.977021	-0.0293331	0.801642	1	-0.216758	0.638678	0.589161	0.506913	0.447881	0.223282	1.30839
Q93088	Betaine--homocysteine S-methyltransferase 1	BHMT	17.0088	18.1421	17.8447	17.0199	16.9999	18.2557	17.4633	17.2184	17.8289	17.1581	18.7015	19.9333	0.479083	0.419504	-0.444202	0.766937	0.830225	0.156555	0.332993	1	-0.591227	0.876452	0.862978	0.170452	0.277715	0.154053	1.41423
P16520	Guanine nucleotide-binding protein G(I)/G(S)/G(T) subunit beta-3	GNB3	19.0711	17.2941	19.6827	17.0522	17.6806	21.1766	17.5522	18.2449	18.1008	18.5505	19.2884	21.3948	0.606614	0.505455	0.542165	0.348013	0.63507	1.12224	0.974626	1	0.0318499	0.523947	0.485564	0.715007	0.0187076	0.022	3.51617
Q86WP2	Vasculin	GPBP1	16.0466	17.049	15.7	15.8917	17.3238	15.7749	14.665	16.0175	15.961	15.3799	16.5922	19.0751	0.305318	0.279128	-1.17744	0.317414	0.638167	-0.702743	0.259385	1	-0.8975	0.57096	0.526133	0.424744	0.657361	0.369168	0.891726
O60547	GDP-mannose 4.6 dehydratase	GMDS	17.3436	18.2164	18.4186	17.9241	18.1039	19.3475	17.9476	17.427	18.5225	18.4131	19.3773	20.6875	0.756988	0.632666	-0.176082	0.244688	0.610725	0.648872	0.532873	1	0.346893	0.344746	0.352953	0.918947	0.105867	0.0711798	2.19585
O75828	Carbonyl reductase [NADPH] 3	CBR3	16.2154	18.0394	17.692	17.7835	18.8573	17.9272	17.8911	16.9211	18.4039	17.71	18.9386	20.3591	0.712868	0.591309	-0.427007	0.481994	0.703044	0.567693	0.681274	1	0.266485	0.127224	0.2018	1.41768	0.339988	0.177852	1.66288
Q14151	Scaffold attachment factor B2	SAFB2	16.3135	18.2068	18.6258	16.5263	18.1999	18.1733	16.5111	17.4887	17.3674	17.4109	18.0006	19.5523	0.061193	0.105947	-1.43546	0.85619	0.894657	0.148881	0.262771	1	-0.87912	0.567913	0.524852	0.252486	0.321634	0.172281	1.01508
P15090	Fatty acid-binding protein. adipocyte	FABP4	18.817	16.9035	17.1664	18.089	17.7173	17.0999	17.4282	17.4114	18.0547	17.3385	18.5984	19.87	0.321735	0.29934	0.965143	0.469253	0.699753	0.453087	0.344425	1	0.556314	0.188002	0.232546	1.00045	0.445312	0.22268	1.32755
P21980	Protein-glutamine gamma-glutamyltransferase 2	TGM2	17.1085	18.7305	15.752	17.2513	17.8958	17.0214	17.3277	15.8501	17.6228	17.0973	18.5044	20.1638	0.964656	0.932799	-0.0722404	0.759065	0.822478	-0.602911	0.943205	1	-0.116029	0.599548	0.550546	0.909761	0.603395	0.321904	1.30226
P14866	Heterogeneous nuclear ribonucleoprotein L	HNRNPL	17.1147	19.8809	20.1658	19.5508	20.0576	20.2325	19.1524	19.1214	19.7143	18.9498	20.4719	21.6137	0.335437	0.314562	-1.36759	0.425203	0.688532	0.438871	0.65605	1	-0.250875	0.219581	0.258924	0.763611	0.212966	0.123947	1.42194
Q16851	UTP--glucose-1-phosphate uridylyltransferase	UGP2	15.7663	17.8547	18.2729	16.5987	17.9352	18.0771	17.3691	16.1654	17.9463	17.3028	18.5288	19.9513	0.740553	0.616611	-0.442366	0.329504	0.641635	1.09953	0.954213	1	-0.0593166	0.30556	0.324113	1.22192	0.253093	0.145362	2.00411
O00231	26S proteasome non-ATPase regulatory subunit 11	PSMD11	16.8176	17.171	17.3817	18.1689	16.4461	19.9492	17.806	16.5644	16.9468	16.495	18.4786	20.6304	0.523758	0.44572	0.444125	0.510158	0.711445	0.296549	0.653983	1	0.464301	0.631412	0.583844	0.594681	0.0173004	0.0236604	3.42216
Q9UBC9	Small proline-rich protein 3	SPRR3	18.5772	15.1935	16.8977	18.3089	17.9835	19.6524	16.5394	14.7711	16.9788	16.5333	18.2377	19.9481	0.131699	0.159594	2.57596	0.0118767	0.779852	1.95593	0.11613	1	2.43882	0.00615287	0.09824	3.1283	0.00285106	0	4.81793
Q7L2H7	Eukaryotic translation initiation factor 3 subunit M	EIF3M	14.1166	18.3508	17.1237	19.104	17.1956	16.3607	14.8282	17.9315	15.4602	18.3838	15.338	18.4414	0.0124361	0.0553402	-3.66869	0.163868	0.584637	-1.84914	0.284909	1	0.602796	0.187855	0.232954	-1.8743	0.557739	0.290124	-0.740087
Q6E0U4	Dermokine	DMKN	17.311	15.7117	16.8427	16.5978	17.1182	17.8451	16.8088	17.0504	16.1344	15.9856	17.0785	18.1889	0.442576	0.391383	0.678829	0.900081	0.92648	0.107546	0.914468	1	-0.0893593	0.396203	0.392231	0.71735	0.141531	0.0889632	1.63595
P62891	60S ribosomal protein L39	RPL39	18.3776	20.429	20.1668	21.1524	19.6488	19.3634	19.8476	19.1515	20.1119	18.8619	19.6709	21.4435	0.558504	0.470154	-0.677625	0.639768	0.751464	0.349154	0.8838	1	0.216963	0.857141	0.843233	-0.130407	0.665222	0.376742	0.613234
Q8WVS4	WD repeat-containing protein 60	WDR60	13.7109	17.5598	18.312	16.5774	17.3467	18.1037	14.3397	17.3038	17.5498	16.9843	16.5076	17.3699	0.00978507	0.056	-3.40647	0.340261	0.640304	0.499117	0.113595	1	-0.650982	0.368917	0.368148	-0.504679	0.514729	0.262011	0.305015
Q5JU85	IQ motif and SEC7 domain-containing protein 2	IQSEC2	15.332	17.351	18.2227	16.9187	17.3579	19.1769	15.6185	16.5694	17.0548	15.7124	17.6038	19.7907	0.0703688	0.112752	-1.48491	0.43609	0.689985	0.678533	0.464376	1	-0.644652	0.331568	0.346078	0.520677	0.0366517	0.0425934	2.52359
Q02790	Peptidyl-prolyl cis-trans isomerase FKBP4;Peptidyl-prolyl cis-trans isomerase FKBP4. N-terminally processed	FKBP4	16.7516	18.3228	20.0807	16.2852	20.0697	21.7051	17.9017	17.8054	19.0662	18.3669	19.3366	21.5031	0.362735	0.334319	-0.737447	0.117723	0.566761	1.50933	0.562461	1	-0.73806	0.0674393	0.15995	1.63905	0.00609961	0.0106047	3.53999
Q07864	DNA polymerase epsilon catalytic subunit A	POLE	13.6529	17.2681	18.1002	16.2039	17.7393	19.1197	15.2698	15.5382	16.4267	15.9714	17.6116	19.6537	0.242675	0.239456	-1.94176	0.548852	0.721092	0.860362	0.752363	1	-0.315468	0.280057	0.308464	1.27235	0.0810262	0.0638717	2.98354
P18085	ADP-ribosylation factor 4	ARF4	14.2268	16.3837	15.1475	15.4115	17.7334	19.848	15.4083	14.1747	16.2877	15.3635	17.3195	19.0635	0.747815	0.62353	-0.461637	0.758028	0.821886	0.438363	0.93083	1	0.108329	0.183527	0.228247	2.24725	0.0705261	0.0620532	4.17656
Q9NQT8	Kinesin-like protein KIF13B	KIF13B	15.8586	17.9351	18.5825	17.7828	18.4781	19.8704	17.6116	18.3694	16.8881	18.0128	16.8674	18.7457	0.2571	0.244351	-1.41724	0.680537	0.776285	-0.416977	0.409114	1	-0.254505	0.623389	0.57812	-0.47955	0.195253	0.117727	1.15573
Q9UPN7	Serine/threonine-protein phosphatase 6 regulatory subunit 1	PPP6R1	15.212	17.2311	17.8756	16.7274	18.2791	19.4712	15.7999	17.1433	16.4669	15.6625	18.3068	19.606	0.0298575	0.0861376	-1.68122	0.984028	0.984528	-0.0159416	0.204395	1	-0.992255	0.00172681	0.1456	1.10574	0.00116697	0	2.35141
Q06323	Proteasome activator complex subunit 1	PSME1	18.9379	17.1781	19.4251	16.9643	19.4305	20.7696	18.5589	17.6142	19.3607	18.9671	19.6508	21.3699	0.0427431	0.0983837	1.35224	0.0119677	0.752	1.99676	0.634249	1	0.569564	0.012729	0.106095	2.14448	0.0100447	0.0128451	3.67357
Q13554	Calcium/calmodulin-dependent protein kinase type II subunit beta	CAMK2B	17.0739	15.7002	17.6638	15.3568	17.7338	19.4085	14.0383	17.4951	16.8431	18.2858	18.0822	18.1534	0.614571	0.510924	-1.0416	0.574703	0.732863	0.655808	0.908317	1	0.22365	0.288176	0.311536	1.31033	0.184369	0.112154	2.18327
Q96JK4	HHIP-like protein 1	HHIPL1	19.0388	16.6325	15.0804	15.973	15.963	15.4906	15.6304	14.6418	16.6033	15.2157	15.827	18.9927	0.480393	0.417492	1.69741	0.885268	0.911301	0.204693	0.971611	1	-0.0427737	0.820229	0.805546	0.25785	0.50923	0.25834	1.60448
Q96DR8	Mucin-like protein 1	MUCL1	20.4144	19.4388	20.5102	19.4834	20.5024	21.4454	19.1746	19.6472	19.8069	19.767	20.9046	21.6717	0.727797	0.607447	0.251474	0.235323	0.610269	0.615553	0.686427	1	0.0821772	0.0360444	0.125497	1.16052	0.00577234	0.011122	2.01554
Q14331	Protein FRG1	FRG1	14.4624	18.2962	18.4225	17.7618	18.655	18.7091	16.3412	16.9915	17.1351	16.6578	17.7944	19.687	0.189014	0.206136	-2.24203	0.896427	0.923639	0.134961	0.662002	1	-0.434036	0.534758	0.494017	0.580867	0.196856	0.118154	1.5542
Q53GS9	U4/U6.U5 tri-snRNP-associated protein 2	USP39	14.835	15.9483	17.16	17.3015	16.0977	16.2756	14.9724	16.5453	15.7716	16.9593	15.5681	17.3495	0.0482888	0.0971863	-1.34308	0.799277	0.861719	0.218968	0.124053	1	0.883596	0.408599	0.401362	-0.413888	0.454325	0.226994	0.565747
P35237	Serpin B6	SERPINB6	16.2731	17.0964	20.3426	17.0592	18.1439	19.1302	17.7371	17.6142	18.4494	17.3893	19.1692	20.665	0.696158	0.574484	-0.350192	0.173114	0.592927	2.04067	0.711081	1	-0.131047	0.151699	0.213313	1.30119	0.088259	0.0666303	2.54226
P63220	40S ribosomal protein S21	RPS21	17.8364	18.0803	16.5646	16.7996	16.5541	17.6304	18.3094	14.1607	17.5705	16.7741	19.4206	19.0621	0.426889	0.376643	1.95242	0.685796	0.779798	0.94704	0.766245	1	0.666353	0.522345	0.483328	1.86686	0.397806	0.20188	2.22573
P10644	cAMP-dependent protein kinase type I-alpha regulatory subunit;cAMP-dependent protein kinase type I-alpha regulatory subunit. N-terminally processed	PRKAR1A	15.6435	16.1669	15.5962	15.7086	15.6338	14.9725	15.893	16.1209	15.9998	14.9228	16.3722	15.0581	0.0976412	0.129038	-0.37564	0.230644	0.61432	-0.345897	0.170008	1	-0.828184	0.73996	0.713593	-0.140889	0.00185003	0	-1.12856
P25786	Proteasome subunit alpha type-1	PSMA1	19.3859	18.8796	20.1241	19.2234	20.3524	21.2276	19.4123	18.5662	19.8033	19.4957	20.4834	22.0407	0.0500672	0.0956471	0.676182	0.0311506	0.719152	1.24082	0.0919071	1	0.63667	0.00989415	0.117647	1.69501	0.021675	0.023712	2.91127
Q96HC4	PDZ and LIM domain protein 5	PDLIM5	16.4457	18.9499	19.4679	19.0968	18.3191	19.0155	17.1811	17.8928	18.3048	18.127	19.0838	20.6722	0.129833	0.158285	-1.60795	0.614013	0.732432	0.465013	0.815358	1	0.190577	0.709457	0.679808	0.280135	0.284656	0.15724	1.42256
P07451	Carbonic anhydrase 3	CA3	17.8873	17.8994	18.3362	17.3137	16.8447	18.8557	17.9202	17.7209	18.3237	17.7604	18.8395	20.3015	0.410994	0.366723	0.093544	0.0283723	0.741424	0.519778	0.373921	1	-0.27309	0.977466	0.975449	0.0319214	0.135909	0.0851223	1.76841
P50995	Annexin A11	ANXA11	16.4989	16.5226	18.7769	17.5873	16.1332	16.9124	16.3166	16.6359	17.0115	17.0611	17.9866	19.8438	0.250967	0.242576	-0.171568	0.27548	0.631021	1.31489	0.109484	1	0.744952	0.656275	0.606267	0.480594	0.344862	0.179549	1.79878
P07602	Prosaposin;Saposin-A;Saposin-B;Saposin-B-Val;Saposin-C;Saposin-D	PSAP	15.4466	18.1226	18.1275	17.1041	18.3948	19.5739	17.1436	16.5668	18.0273	17.8113	18.5364	20.4488	0.458124	0.402166	-1.04961	0.446467	0.698881	0.732718	0.906868	1	0.113038	0.287756	0.311767	1.12092	0.0961284	0.0669984	2.66671
O94826	Mitochondrial import receptor subunit TOM70	TOMM70A	15.4403	15.3372	19.6893	16.2897	16.8822	21.9186	16.3913	16.6992	17.3986	16.3746	18.1827	20.3175	0.913084	0.855511	-0.10248	0.198505	0.618517	2.52572	0.690619	1	0.313934	0.249055	0.278795	1.51422	0.0399463	0.0424186	5.09978
Q9ULV4	Coronin-1C	CORO1C	15.3062	17.4802	18.2196	17.2246	17.8306	19.2884	17.1029	16.7712	17.5	17.0933	18.856	20.4853	0.44086	0.388489	-0.921131	0.2833	0.630412	0.734083	0.93486	1	0.0332823	0.190007	0.2352	1.21758	0.0579921	0.0498852	2.76113
P24821	Tenascin	TNC	15.5232	17.2045	17.5797	16.8299	17.4079	19.5638	17.2153	17.0558	17.8392	16.5415	18.358	20.0337	0.46484	0.407533	-0.760909	0.0606362	0.583832	0.579298	0.111352	1	-0.444478	0.257912	0.281702	0.75278	0.00842061	0.0114958	2.66856
Q16698	2.4-dienoyl-CoA reductase. mitochondrial	DECR1	15.7016	17.1638	17.3762	16.5032	19.9392	18.706	17.4518	16.4426	17.5006	17.3137	18.4347	20.2204	0.833151	0.732486	-0.226513	0.224748	0.617	0.635143	0.864112	1	0.105228	0.103754	0.193659	2.38372	0.0866769	0.0661918	2.65998
Q9BQ75	Protein CMSS1	CMSS1	13.7657	15.8392	15.0299	17.1222	15.382	15.927	13.3725	14.7962	15.2585	15.008	17.211	17.3699	0.0883263	0.129161	-1.74865	0.776011	0.836132	-0.173519	0.5909	1	0.74737	0.450668	0.435486	0.978747	0.273554	0.152375	1.33077
A0A0C4DH55		IGKV3D-7	18.4997	17.7533	18.6919	18.1578	19.2526	19.8848	18.6027	17.178	18.0846	17.7951	19.0429	19.9288	0.0654293	0.110115	1.08553	0.158161	0.590557	0.922595	0.271888	1	0.510768	0.0315664	0.112777	1.68205	0.0136783	0.0183448	2.44112
Q6UWW0	Lipocalin-15	LCN15	17.6115	15.535	17.5455	15.7563	18.791	18.845	15.9831	14.9967	17.8027	16.673	17.6809	19.2552	0.216045	0.226991	1.53142	0.0149967	0.8225	2.40821	0.216157	1	0.948804	0.0405327	0.137052	2.97008	0.00790109	0.0123243	3.78424
O94966	Ubiquitin carboxyl-terminal hydrolase 19	USP19	13.224	17.7899	16.3451	17.8537	15.7034	19.4016	14.7413	16.2275	16.2364	14.262	16.9094	19.9461	0.108773	0.141468	-3.02602	0.456031	0.706844	-0.717921	0.67528	1	-0.95088	0.550488	0.511095	-0.702311	0.0843406	0.0657173	2.66514
Q4G0J3	La-related protein 7	LARP7	20.4428	20.9134	19.9538	20.1786	20.2777	20.6415	19.2172	21.3526	20.7705	16.9707	20.0394	21.2915	0.183288	0.201222	-1.30299	0.238297	0.609244	-0.770859	0.25483	1	-2.55834	0.0598868	0.16137	-0.974422	0.712476	0.43355	-0.166518
P51617	Interleukin-1 receptor-associated kinase 1	IRAK1	15.1136	14.0404	15.8194	15.1636	17.5395	19.0536	14.5862	15.0839	16.2268	14.0621	16.3823	18.4733	0.67129	0.553355	0.287755	0.1209	0.56127	1.46098	0.952831	1	0.0506644	0.0912854	0.186868	2.39873	0.0196017	0.0213447	4.20126
Q13823	Nucleolar GTP-binding protein 2	GNL2	15.18	17.0843	17.8059	17.0079	16.5833	17.1411	15.6982	15.64	16.6086	16.2999	17.7234	17.7062	0.352024	0.325697	-0.923057	0.462701	0.705538	0.845082	0.751526	1	0.291757	0.48043	0.454911	0.791194	0.304513	0.166447	1.06146
Q9Y285	Phenylalanine--tRNA ligase alpha subunit	FARSA	14.8849	16.7544	17.9457	16.5025	17.7065	19.4864	15.4067	16.2385	16.7675	16.2192	17.0363	19.4717	0.0665104	0.111799	-1.35069	0.312894	0.636595	0.860137	0.690088	1	-0.135657	0.174419	0.225222	0.874947	0.00740274	0.0134118	2.98256
Q9NTK5	Obg-like ATPase 1	OLA1	15.5625	17.7242	18.7499	16.2568	18.5476	19.2403	16.9713	16.6934	17.4481	16.9166	18.6992	20.7319	0.393391	0.354139	-0.941881	0.395823	0.664598	0.890231	0.416349	1	-0.622034	0.113068	0.204267	1.41466	0.092068	0.066818	2.77732
P62304	Small nuclear ribonucleoprotein E	SNRPE	16.8115	17.7509	18.3937	18.0237	18.5651	18.2544	16.8036	17.4483	17.6418	17.4004	18.3532	19.7623	0.0346239	0.0964465	-0.792069	0.410568	0.681011	0.418152	0.776343	1	0.112432	0.0432083	0.140344	0.859503	0.20841	0.121742	1.40879
Q5SRE5	Nucleoporin NUP188 homolog	NUP188	14.7421	15.3308	16.9652	16.2411	16.4009	19.6775	14.609	15.3567	17.0506	17.557	15.6068	17.7494	0.0101317	0.0546	-0.668205	0.000717395	1	1.66412	0.141887	1	1.55534	0.238496	0.274128	0.660089	0.0730095	0.0607821	3.36972
Q8IWA0	WD repeat-containing protein 75	WDR75	14.6074	16.9547	16.8636	16.5978	16.2242	17.0885	15.1029	16.3778	15.519	15.5375	16.8205	17.7051	0.0413597	0.100017	-1.81111	0.582788	0.73268	-0.474945	0.425797	1	-0.59859	0.761818	0.735908	-0.143875	0.225706	0.13073	0.730567
Q96P70	Importin-9	IPO9	15.334	17.3405	18.5526	16.0294	18.6814	21.7329	14.2	17.361	18.3381	17.1592	18.9943	20.207	0.0449539	0.10224	-2.58379	0.00955259	0.722333	1.09458	0.312478	1	-0.75649	0.010933	0.120432	1.48705	0.0416875	0.041665	3.61922
Q6IQ49	Protein SDE2 homolog	SDE2	15.8737	16.8189	17.4998	16.8833	16.7309	18.5272	14.0237	18.3966	17.8786	18.0746	19.1208	16.1923	0.160232	0.185588	-2.65904	0.929177	0.951909	0.0814571	0.908232	1	-0.128824	0.844821	0.83088	0.318079	0.876493	0.716475	-0.248
Q15691	Microtubule-associated protein RP/EB family member 1	MAPRE1	15.6246	16.6491	18.6868	17.7721	17.9071	18.4559	16.9897	16.72	17.5885	17.131	18.4609	19.9054	0.636271	0.531919	-0.37743	0.118478	0.564627	1.45307	0.140474	1	0.766997	0.0329514	0.111429	1.49941	0.0751042	0.0596709	2.49609
Q9UBQ5	Eukaryotic translation initiation factor 3 subunit K	EIF3K	15.463	17.1616	18.39	19.9105	18.752	17.8208	16.9768	17.2946	17.8616	17.4326	18.4532	19.9716	0.315767	0.289717	-1.00819	0.0810585	0.576985	0.897676	0.364715	1	1.44341	0.0138692	0.107739	1.37448	0.261666	0.146821	1.66809
Q13263	Transcription intermediary factor 1-beta	TRIM28	16.2871	18.9763	19.4658	17.2468	16.5355	19.7911	17.0996	17.076	18.3694	17.758	18.2399	20.4515	0.326146	0.304903	-1.33279	0.501742	0.713231	0.891499	0.647721	1	-0.52376	0.666542	0.622564	-0.638442	0.172673	0.109277	2.09519
P35998	26S protease regulatory subunit 7	PSMC2	16.6807	19.1518	19.6985	17.1596	19.9567	20.8385	17.6405	17.7184	18.4603	18.0357	19.2976	22.0973	0.27757	0.26185	-1.27449	0.566514	0.729502	0.644285	0.423819	1	-0.83744	0.269889	0.298802	1.19201	0.0863058	0.0657487	3.03282
Q9H0U3	Magnesium transporter protein 1	MAGT1	14.5436	16.2961	16.0654	14.2933	16.2047	15.9116	14.3177	15.2515	15.5411	14.3281	16.0884	18.3885	0.128498	0.157814	-1.34311	0.9644	0.97412	0.0294423	0.107416	1	-1.46315	0.551708	0.512131	0.372744	0.413549	0.210972	1.37625
P14550	Alcohol dehydrogenase [NADP(+)]	AKR1A1	16.2204	17.2553	18.3765	17.6152	18.4472	17.3057	17.1262	16.5212	18.0221	17.7913	18.4792	19.9914	0.747743	0.624069	-0.214924	0.084567	0.574066	1.31107	0.163467	1	0.814996	0.050342	0.147712	1.57498	0.333462	0.174869	1.76029
O95292	Vesicle-associated membrane protein-associated protein B/C	VAPB	14.3975	18.3637	17.9477	17.0266	16.3209	17.4837	16.5753	15.977	16.9179	16.6987	17.7284	19.6534	0.406686	0.363168	-1.68395	0.858649	0.895245	0.262446	0.822248	1	-0.307705	0.925843	0.924301	-0.145695	0.477364	0.237268	1.39819
P60468	Protein transport protein Sec61 subunit beta	SEC61B	16.6311	16.5757	17.6744	17.3926	16.8136	19.4572	16.9541	16.9437	17.8033	17.2874	18.6006	20.039	0.905304	0.841847	0.032937	0.0374386	0.649659	0.979175	0.0937273	1	0.580328	0.408115	0.401297	0.947386	0.0130089	0.0161893	2.98844
P33992	DNA replication licensing factor MCM5	MCM5	14.5178	15.4877	15.7403	16.8623	19.1625	16.2182	14.4985	15.3969	15.6111	15.3544	17.0518	19.3888	0.0024578	0.136571	-0.934181	0.0979496	0.592963	0.233382	0.470904	1	0.666031	0.127712	0.201373	2.6648	0.274961	0.153051	2.3612
Q16658	Fascin	FSCN1	18.238	18.2169	17.344	17.2498	18.295	17.4049	17.8636	17.1759	18.092	17.1223	18.6278	20.0751	0.5873	0.487035	0.354422	0.976164	0.979297	0.0216112	0.433129	1	-0.510297	0.296475	0.319256	0.765008	0.542152	0.277974	1.04365
Q9P2I0	Cleavage and polyadenylation specificity factor subunit 2	CPSF2	14.7668	17.3647	17.8706	17.465	16.6874	16.2244	14.8839	17.8607	17.1533	14.602	17.2434	16.9783	0.00825464	0.0566957	-2.78732	0.838847	0.883885	-0.100693	0.390614	1	-1.57913	0.224459	0.262895	-0.647271	0.154279	0.097044	-1.01129
Q9BTZ2	Dehydrogenase/reductase SDR family member 4	DHRS4	16.4362	16.498	18.2639	17.0223	16.2625	17.8182	16.8275	16.0812	17.6716	17.149	18.1769	19.4102	0.353868	0.326859	0.342241	0.0435521	0.597657	1.67817	0.0673895	1	0.796068	0.442584	0.430934	0.930127	0.105779	0.0712923	2.32465
O75306	NADH dehydrogenase [ubiquinone] iron-sulfur protein 2. mitochondrial	NDUFS2	15.3453	17.5125	18.5255	17.4353	18.0753	19.815	16.4701	16.5719	17.5118	16.608	17.6515	20.0372	0.26182	0.251519	-1.1345	0.293397	0.62242	0.976446	0.976797	1	-0.0205574	0.252382	0.280867	0.821198	0.0269494	0.0327945	2.88389
P02794	Ferritin heavy chain;Ferritin heavy chain. N-terminally processed	FTH1	17.0384	17.0673	18.2903	16.8891	18.6186	18.0454	17.3384	16.8817	18.0925	17.8341	18.6961	20.0585	0.348968	0.320711	0.213938	0.0121878	0.726069	1.21694	0.505804	1	0.387104	0.00355068	0.090963	1.68286	0.176195	0.110203	2.07746
P22307	Non-specific lipid-transfer protein	SCP2	16.516	16.4367	18.3	16.8801	18.2472	16.1995	16.8006	16.6342	17.2153	16.8631	18.6302	19.4065	0.551809	0.46379	0.122808	0.156921	0.590685	1.22219	0.0770273	1	0.336154	0.0125746	0.107373	1.90322	0.512792	0.261819	1.26756
P02765	Alpha-2-HS-glycoprotein;Alpha-2-HS-glycoprotein chain A;Alpha-2-HS-glycoprotein chain B	AHSG	19.4329	18.5716	19.462	17.7613	19.4483	20.7047	18.2461	18.2154	19.1692	19.0404	19.6351	21.6333	0.546316	0.459915	0.446025	0.0571987	0.617674	0.922126	0.99213	1	0.00738907	0.0293256	0.115654	1.14825	0.0306353	0.0385956	2.7755
Q06787	Fragile X mental retardation protein 1	FMR1	16.5429	14.7856	15.2349	16.2826	16.3726	17.5313	15.4816	15.793	16.2115	14.7176	15.6828	18.7924	0.427267	0.37673	0.722913	0.599324	0.73512	0.43386	0.841873	1	0.210753	0.350036	0.35709	0.738377	0.0706681	0.0618182	2.8725
P24666	Low molecular weight phosphotyrosine protein phosphatase	ACP1	18.5404	17.1549	18.4236	17.7059	16.5095	18.4266	17.6699	16.9109	17.6309	17.6198	18.6865	20.4835	0.141067	0.166779	1.07227	0.138634	0.580685	0.994379	0.0396699	1	0.630006	0.657255	0.608549	0.565149	0.144282	0.0888539	2.42217
Q7KZF4	Staphylococcal nuclease domain-containing protein 1	SND1	16.1089	18.4635	17.9574	18.4162	16.8879	17.7898	17.2688	16.941	17.9794	16.9642	18.5632	20.1919	0.400608	0.36081	-1.01343	0.760057	0.822384	0.266109	0.991898	1	-0.0120525	0.985453	0.984988	0.0232878	0.460482	0.228933	1.2886
O95571	Persulfide dioxygenase ETHE1. mitochondrial	ETHE1	17.6872	17.5546	16.6783	18.0344	16.6248	17.1566	17.251	16.8528	17.8097	17.0444	18.3911	19.7065	0.586402	0.487123	0.265418	0.957207	0.971238	0.0403223	0.635606	1	0.335752	0.779165	0.750924	0.3043	0.451139	0.225501	1.22788
P20042	Eukaryotic translation initiation factor 2 subunit 2	EIF2S2	16.2907	18.9271	19.822	18.7597	16.3531	19.356	15.3065	17.6618	17.7312	18.0059	18.9387	20.6576	0.0894996	0.127509	-2.49583	0.731248	0.800541	0.482163	0.915474	1	0.0883446	0.696417	0.667403	-0.648556	0.199835	0.120602	1.71239
Q14692	Ribosome biogenesis protein BMS1 homolog	BMS1	13.9968	18.6458	19.1254	18.2821	17.6991	18.0411	15.8647	17.5604	16.7307	17.1496	17.8481	19.552	0.0990161	0.12781	-3.17234	0.906257	0.928968	-0.17505	0.670409	1	-0.387218	0.608633	0.563273	-0.329474	0.533679	0.275662	0.693448
Q12792	Twinfilin-1	TWF1	16.9716	19.1417	15.827	16.6444	19.468	18.26	14.5731	17.3202	18.7225	17.6322	19.2207	19.0936	0.244132	0.239014	-2.45861	0.632358	0.743104	-0.956241	0.402204	1	-1.09262	0.349449	0.357306	1.11342	0.699736	0.412592	0.445892
P43034	Platelet-activating factor acetylhydrolase IB subunit alpha	PAFAH1B1	16.206	16.6904	17.1113	17.1475	18.0763	18.162	17.2322	16.4856	17.6829	17.0688	18.2393	19.5764	0.825558	0.719281	0.131098	0.116667	0.566922	0.809117	0.0417232	1	0.520172	0.00688115	0.104	1.5698	0.0857026	0.0659758	2.28116
P46977	Dolichyl-diphosphooligosaccharide--protein glycosyltransferase subunit STT3A	STT3A	16.4138	16.0686	16.2017	16.1442	18.7319	20.6545	16.4321	16.103	17.2056	16.9488	17.7089	19.7352	0.00332984	0.0910476	0.337156	0.343685	0.639685	0.617834	0.371013	1	0.460735	0.0529603	0.155801	2.13463	0.0123006	0.0171	4.10901
Q9NW64	Pre-mRNA-splicing factor RBM22	RBM22	14.2838	18.4526	18.4657	17.5835	19.2694	17.338	15.3025	17.5688	17.8609	17.4179	17.9193	18.5293	0.0412245	0.100433	-3.21758	0.802508	0.863329	0.152558	0.374263	1	-0.510041	0.544602	0.506606	0.583637	0.926697	0.835023	-0.0770931
P42771	Cyclin-dependent kinase inhibitor 2A	CDKN2A	13.9471	16.5463	16.1332	16.3376	18.3177	16.8747	15.6745	15.5956	14.8473	15.3412	16.6295	18.7487	0.329456	0.30736	-1.26017	0.543147	0.723341	-0.58076	0.768672	1	-0.231556	0.284614	0.309222	1.40264	0.239419	0.133934	1.74069
Q9Y3B8	Oligoribonuclease. mitochondrial	REXO2	16.9919	15.5166	18.3481	16.4708	17.987	18.1984	16.9282	16.4675	17.5203	17.184	18.0723	20.0881	0.179279	0.201107	0.967973	0.0911655	0.582211	1.94211	0.295062	1	0.835313	0.0507352	0.147763	2.0376	0.0966113	0.0667798	3.15121
Q15008	26S proteasome non-ATPase regulatory subunit 6	PSMD6	15.6228	15.8418	17.954	16.473	18.0223	19.1718	16.7396	16.0296	17.0498	15.7081	17.7989	19.3702	0.706936	0.582389	0.24546	0.0770088	0.573363	1.5662	0.732121	1	0.154847	0.00541329	0.0909767	1.97489	0.00167269	0	3.33529
O94822	E3 ubiquitin-protein ligase listerin	LTN1	15.2032	14.5368	17.704	15.1513	17.0187	19.4087	15.3249	14.6334	16.7981	15.1957	16.3474	19.0676	0.0128412	0.0542222	0.67894	0.0279779	0.748351	2.66593	0.00806152	1	0.588403	0.0251435	0.112056	2.09798	0.00144858	0	4.65305
Q15417	Calponin-3	CNN3	14.5337	15.902	15.6568	15.6386	17.2994	16.3909	13.9565	16.2825	15.4448	15.2903	15.4837	18.2528	0.0332862	0.096233	-1.84712	0.130797	0.570667	-0.541483	0.135362	1	-0.62782	0.777537	0.751545	0.299327	0.32494	0.174451	1.22958
P26368	Splicing factor U2AF 65 kDa subunit	U2AF2	16.0928	18.7395	19.436	16.0526	19.2948	19.4675	17.6953	17.2455	18.2752	17.1488	18.8749	20.7253	0.421589	0.373096	-1.09846	0.457851	0.706321	0.863122	0.271901	1	-1.39175	0.294488	0.31515	1.09238	0.163997	0.10493	2.10392
P54727	UV excision repair protein RAD23 homolog B	RAD23B	16.3187	16.6252	18.0195	17.3632	17.3599	18.3586	17.0176	17.0892	17.644	17.4409	18.4144	19.7317	0.696295	0.573973	-0.189091	0.0823527	0.575251	0.974514	0.1465	1	0.544835	0.215666	0.258807	1.02992	0.0944268	0.0675512	2.1879
P18074	TFIIH basal transcription factor complex helicase XPD subunit	ERCC2	16.7221	17.7856	16.5291	17.5369	17.6434	21.5114	17.1401	16.8842	18.2185	17.9895	18.8461	20.5528	0.501726	0.429673	-0.403754	0.971275	0.978127	0.0389071	0.485159	1	0.428305	0.349652	0.356853	0.90987	0.0302373	0.0388391	3.6972
Q9UI15	Transgelin-3	TAGLN3	18.1748	18.1703	19.0395	17.6507	18.7194	19.7475	18.3203	18.07	18.9717	18.5933	19.483	20.687	0.286037	0.268238	0.127414	0.00464352	1	0.885448	0.997173	1	0.00189495	0.125671	0.203966	0.981034	0.0471915	0.0437845	2.09708
P28070	Proteasome subunit beta type-4	PSMB4	18.4202	16.6796	19.499	18.0492	19.0801	20.0865	17.9019	17.5331	18.5864	17.7508	19.575	20.6157	0.169032	0.193067	1.05463	0.0902273	0.590179	1.93633	0.221258	1	0.793597	0.0459526	0.140271	2.22117	0.0231199	0.0243664	3.24474
Q5T750	Skin-specific protein 32	XP32	20.6475	21.3657	21.755	20.0262	21.4271	22.4004	20.9016	19.8153	20.8614	20.5643	21.7955	22.7733	0.836562	0.736898	0.184046	0.506652	0.712537	0.717691	0.753428	1	-0.295259	0.32863	0.343695	1.02079	0.12929	0.0835242	1.99633
Q9NY12	H/ACA ribonucleoprotein complex subunit 1	GAR1	14.4776	18.8081	19.2353	15.6983	17.2448	18.5453	16.2686	16.399	17.2837	16.4355	17.5539	19.5319	0.275615	0.259523	-2.23047	0.713358	0.790546	0.655948	0.346852	1	-1.53665	0.881932	0.86968	-0.204211	0.385187	0.194176	1.43506
P30086	Hippocampal cholinergic neurostimulating peptide;Phosphatidylethanolamine-binding protein 1	PEBP1	20.6488	18.8094	17.1804	18.2156	17.3169	19.4802	17.7947	18.5663	18.8169	18.8297	19.7135	21.4539	0.745098	0.621541	0.533929	0.492434	0.714196	-0.689176	0.666593	1	-0.165156	0.899182	0.893576	-0.17261	0.215431	0.124299	1.77924
Q15404	Ras suppressor protein 1	RSU1	16.0935	17.7797	16.9973	18.2854	16.9714	17.8807	17.1926	14.3867	17.2865	17.8505	18.6166	20.1409	0.783278	0.65752	0.559862	0.597497	0.736595	1.05872	0.365668	1	1.98473	0.459974	0.443665	1.71079	0.287453	0.16007	2.92761
P25205	DNA replication licensing factor MCM3	MCM3	15.2781	15.861	16.9135	16.0098	14.9303	15.9402	15.485	15.4062	16.393	15.1117	14.7229	17.781	0.419234	0.371616	-0.252046	0.0982445	0.590321	1.0197	0.898239	1	-0.0728102	0.0840147	0.174287	-0.806922	0.324896	0.174636	1.22703
P36871	Phosphoglucomutase-1	PGM1	16.8704	16.5896	16.2532	18.4771	17.4619	18.7678	16.971	17.0909	17.5723	17.0929	18.3114	19.6112	0.782823	0.656842	0.0804348	0.92759	0.951562	0.0724421	0.327963	1	0.944725	0.167921	0.220487	1.04638	0.0409443	0.0418776	2.34924
P21695	Glycerol-3-phosphate dehydrogenase [NAD(+)]. cytoplasmic	GPD1	15.572	18.2172	17.412	17.6119	17.8365	18.955	17.4435	16.485	18.0896	17.3588	18.5735	20.2523	0.576356	0.479992	-0.843344	0.709236	0.793239	0.399689	0.892208	1	0.134213	0.460049	0.44317	0.853913	0.172825	0.109731	2.25254
P05062	Fructose-bisphosphate aldolase B	ALDOB	16.1842	18.7249	18.2089	17.5342	18.9746	19.5702	18.1561	17.7809	18.5298	17.8063	19.0792	20.837	0.426328	0.376279	-1.08269	0.837027	0.881528	0.116456	0.357426	1	-0.582582	0.244671	0.273288	0.774057	0.132224	0.0838781	1.9507
P30048	Thioredoxin-dependent peroxide reductase. mitochondrial	PRDX3	15.7545	17.5468	18.0585	16.8158	18.2144	18.2929	17.2405	16.3786	17.6804	17.3198	18.4169	19.9762	0.671272	0.553851	-0.465219	0.277728	0.631715	0.906723	0.883983	1	0.105083	0.149966	0.214027	1.35295	0.168122	0.107638	2.17181
Q13813	Spectrin alpha chain. non-erythrocytic 1	SPTAN1	16.1665	16.8819	17.525	18.0045	17.9856	18.4344	17.2354	17.2088	17.7009	17.0528	18.4392	20.0131	0.600564	0.500146	-0.344358	0.0923635	0.574649	0.567619	0.438108	1	0.483308	0.0528735	0.1564	1.16706	0.11399	0.0739969	2.1784
Q9HB65	RNA polymerase II elongation factor ELL3	ELL3	13.7452	18.2117	18.3814	18.3421	18.0206	18.1075	15.471	17.7131	17.0779	17.152	17.5742	17.9892	0.0648086	0.110821	-3.35426	0.770438	0.831003	-0.232738	0.770285	1	-0.215343	0.670796	0.628964	-0.164966	0.769037	0.516964	0.0860033
O14735	CDP-diacylglycerol--inositol 3-phosphatidyltransferase	CDIPT	15.4699	15.8997	16.2019	14.7503	15.6411	17.3411	16.0119	14.188	15.3504	16.4604	16.1419	16.9291	0.518727	0.442331	0.697021	0.523686	0.720444	0.732292	0.688162	1	0.561498	0.442142	0.431425	0.847633	0.14072	0.0884426	2.09125
P01011	Alpha-1-antichymotrypsin;Alpha-1-antichymotrypsin His-Pro-less	SERPINA3	18.2223	16.3359	17.3141	14.313	17.6791	18.5339	14.8236	16.4774	17.3426	17.1752	18.1202	17.0344	0.951718	0.917704	0.116271	0.00607371	0.928615	0.921717	0.689211	1	-0.662566	0.023239	0.106198	1.493	0.208884	0.121443	1.37751
Q9UKM9	RNA-binding protein Raly	RALY	14.0389	17.9815	17.9234	18.1422	18.6272	17.3377	15.1549	16.2009	17.2566	16.9322	17.4741	19.6856	0.140899	0.167106	-2.49427	0.652186	0.763274	0.498775	0.71883	1	0.446009	0.461185	0.443804	0.959424	0.436735	0.21946	1.42044
P15291	Beta-1.4-galactosyltransferase 1;Beta-N-acetylglucosaminyl-glycolipid beta-1.4-galactosyltransferase;Beta-N-acetylglucosaminylglycopeptide beta-1.4-galactosyltransferase;Lactose synthase A protein;N-acetyllactosamine synthase;Processed beta-1.4-galactosyltransferase 1	B4GALT1	19.0745	16.6269	16.1699	14.5208	15.6928	17.3074	15.7233	15.1642	15.6912	15.2205	17.1928	18.5801	0.497345	0.42714	1.50334	0.967855	0.977051	0.0350013	0.333554	1	-1.0249	0.653502	0.602478	0.547228	0.168994	0.107815	2.04822
Q99715	Collagen alpha-1(XII) chain	COL12A1	15.8512	17.6589	18.1892	16.8833	18.4045	18.0382	17.2353	16.7779	17.8121	17.0221	18.4953	19.9916	0.497026	0.427572	-0.675158	0.244154	0.611952	0.782254	0.611735	1	-0.265699	0.108631	0.20421	1.23152	0.235595	0.13311	1.79648
Q02252	Methylmalonate-semialdehyde dehydrogenase [acylating]. mitochondrial	ALDH6A1	15.4223	16.0318	18.3733	17.0676	17.483	18.3409	17.1463	16.6381	17.3251	16.5933	18.0643	19.8735	0.960866	0.929157	-0.0506067	0.129531	0.572739	1.51427	0.326777	1	0.495567	0.075664	0.163769	1.43876	0.0781434	0.0624348	2.7723
P78559	MAP1 light chain LC2;MAP1A heavy chain;Microtubule-associated protein 1A	MAP1A	16.3531	18.0185	18.5326	16.7793	18.5263	19.412	17.7397	17.1967	18.3082	18.039	18.9726	20.6605	0.55827	0.470609	-0.561183	0.196579	0.620141	0.812788	0.816565	1	-0.198444	0.134626	0.206131	1.14185	0.0830644	0.0646901	2.42867
P55036	26S proteasome non-ATPase regulatory subunit 4	PSMD4	15.7998	20.5182	18.5208	16.5184	16.1096	17.8655	16.9824	16.8617	17.7231	16.981	18.4469	19.9381	0.354124	0.327012	-2.29891	0.790133	0.853338	-0.56802	0.402821	1	-1.94029	0.582053	0.536273	-1.41172	0.9289	0.840475	0.211843
Q7Z478	ATP-dependent RNA helicase DHX29	DHX29	14.4819	17.7952	18.6217	17.7879	17.3028	17.3969	16.1	18.0329	15.8047	15.559	17.8197	17.8304	0.0849741	0.127069	-2.6231	0.669142	0.771988	-0.700841	0.383629	1	-1.24064	0.340708	0.350098	-0.3528	0.348211	0.181602	-0.300451
O94763	Unconventional prefoldin RPB5 interactor 1	URI1	14.4994	16.9881	14.9455	14.1134	16.2482	19.9677	14.5926	16.174	14.9195	16.4755	16.2882	16.8996	0.0382214	0.098	-2.03509	0.0559546	0.623746	-1.64854	0.411303	1	-1.2866	0.522908	0.483873	-0.312871	0.363457	0.187487	1.85258
Q9H8H0	Nucleolar protein 11	NOL11	14.6537	15.6426	16.7262	14.9696	15.9969	17.6677	14.8347	14.4986	15.9188	15.7486	17.1218	17.2971	0.629778	0.525882	-0.326414	0.215665	0.617978	1.25192	0.717216	1	0.28854	0.204613	0.248743	1.48882	0.056902	0.0504017	2.4118
Q8IW75	Serpin A12	SERPINA12	19.2328	18.2831	18.642	16.0892	19.369	19.6936	18.8185	17.0242	17.7678	17.5398	19.3834	19.6805	0.174245	0.197187	1.372	0.546613	0.720077	0.551269	0.474354	1	-0.839162	0.111625	0.202462	1.72254	0.0839423	0.0660632	2.03339
Q92759	General transcription factor IIH subunit 4	GTF2H4	13.9718	17.2641	17.2592	17.4742	17.9203	16.9778	16.0982	15.5418	16.444	15.2269	17.3401	18.4391	0.422706	0.373965	-1.36796	0.684081	0.778294	0.448632	0.973831	1	-0.0524101	0.309344	0.325778	1.22725	0.367113	0.188365	1.3055
P49773	Histidine triad nucleotide-binding protein 1	HINT1	16.8727	18.2159	17.6151	18.5682	18.793	19.4709	18.2655	18.032	18.8878	18.1517	19.2446	20.9395	0.512378	0.437757	-0.554829	0.861137	0.895514	0.127507	0.408787	1	0.235987	0.0668732	0.159252	0.894845	0.106583	0.0714483	2.08126
Q92688	Acidic leucine-rich nuclear phosphoprotein 32 family member B	ANP32B	15.9151	17.8471	18.0354	16.7965	19.4385	17.9758	17.5881	17.4916	18.2876	17.3497	18.9908	20.2068	0.395495	0.354715	-0.917765	0.152503	0.587164	0.492145	0.211416	1	-0.596313	0.0325573	0.113933	1.54524	0.335112	0.175561	1.42197
P00568	Adenylate kinase isoenzyme 1	AK1	15.449	16.5306	18.1109	17.0976	18.1552	18.7282	17.2564	16.1855	17.6567	16.496	18.3033	20.0938	0.995868	0.99323	-0.00537634	0.0332107	0.703652	1.52577	0.333211	1	0.438759	0.00991978	0.115942	1.87119	0.0493106	0.0450709	3.05297
Q9BVV7	Mitochondrial import inner membrane translocase subunit Tim21	TIMM21	13.79	14.1508	17.6661	16.4062	18.1004	19.2205	13.6083	15.021	17.5235	16.297	16.5661	18.3125	0.184164	0.200203	-0.886814	0.0208047	0.730087	3.00887	0.0565073	1	1.76561	0.089443	0.186011	2.74729	0.0218857	0.0235238	4.18054
Q9Y639	Neuroplastin	NPTN	15.7349	15.059	16.005	14.7856	15.5135	17.2745	14.7343	14.5691	17.1663	15.448	16.0634	16.3999	0.529056	0.447087	0.420569	0.106676	0.569721	1.77161	0.538909	1	0.302718	0.118056	0.203477	0.974424	0.056244	0.0506112	2.02313
P15954	Cytochrome c oxidase subunit 7C. mitochondrial	COX7C	16.9405	17.6076	19.7035	16.1195	17.4288	19.747	17.4836	16.7887	17.9007	18.1727	19.0696	20.5394	0.979977	0.961299	0.0139141	0.246639	0.611504	1.60397	0.966707	1	-0.0520658	0.370321	0.368689	1.05102	0.0354475	0.0407598	2.94506
Q15370	Transcription elongation factor B polypeptide 2	TCEB2	14.3321	15.962	15.6649	15.655	16.0074	16.5467	15.2912	16.1041	15.2002	14.8355	15.2684	17.4624	0.127991	0.155077	-1.22138	0.132066	0.57165	-0.600523	0.198678	1	-0.787798	0.403816	0.396438	-0.395161	0.170962	0.107538	0.971456
P13797	Plastin-3	PLS3	14.2846	16.3471	17.7246	16.6132	15.9637	15.9164	14.6421	16.7563	15.8978	15.5556	15.992	17.4974	0.0165059	0.0524923	-2.08836	0.807596	0.864525	0.259543	0.496511	1	-0.467292	0.107535	0.203281	-0.573822	0.866789	0.695619	0.155211
Q15645	Pachytene checkpoint protein 2 homolog	TRIP13	14.4782	15.0558	15.4328	16.9452	15.9453	15.0662	14.4577	15.3871	13.8294	15.5294	16.8716	16.4022	0.0452442	0.101833	-0.753477	0.545715	0.720398	-0.590377	0.297169	1	1.01586	0.137233	0.207854	1.18698	0.533928	0.275822	0.512747
Q96RT7	Gamma-tubulin complex component 6	TUBGCP6	14.8652	16.0788	16.0989	15.33	15.4987	15.6458	15.7023	14.1728	15.6617	15.0231	15.9823	17.4411	0.893343	0.819795	0.157899	0.521016	0.718005	0.754489	0.96287	1	0.0507202	0.595682	0.546494	0.614663	0.392077	0.198209	1.41758
P12268	Inosine-5'-monophosphate dehydrogenase 2	IMPDH2	18.614	17.0657	16.8341	16.2407	17.007	20.6597	16.5544	17.0453	17.9214	17.3013	18.8509	20.5358	0.658775	0.543481	0.528704	0.613468	0.733231	0.32229	0.645366	1	-0.284484	0.443452	0.4322	0.873462	0.000314229	0	3.54228
P07858	Cathepsin B;Cathepsin B heavy chain;Cathepsin B light chain	CTSB	19.029	17.7049	18.1639	17.6976	18.097	18.505	17.2671	17.2329	17.6694	16.7025	18.0001	19.1109	0.53407	0.451839	0.679183	0.320438	0.631286	0.447763	0.673676	1	-0.26884	0.137887	0.210129	0.579667	0.0733133	0.0606691	1.3391
Q14247	Src substrate cortactin	CTTN	18.3889	17.3527	17.1582	15.9714	18.3653	20.3862	17.359	17.5837	18.1912	17.0537	18.7213	20.3676	0.522372	0.445249	0.40574	0.734073	0.799074	0.206479	0.226313	1	-0.955639	0.0368206	0.128646	1.07509	0.00158211	0	2.90871
P61916	Epididymal secretory protein E1	NPC2	17.5707	17.2524	18.1336	16.7402	18.5238	18.5953	17.306	17.3904	18.1201	17.3846	18.7535	20.1281	0.515547	0.440508	0.116884	0.00732759	0.8565	0.805449	0.514074	1	-0.259053	0.0101873	0.112676	1.31723	0.117668	0.0775068	2.04024
O95777	U6 snRNA-associated Sm-like protein LSm8	LSM8	16.432	18.5134	16.2927	18.0684	16.8933	18.3797	16.6623	16.9023	17.2551	17.628	18.4659	19.5847	0.289872	0.271853	-1.16071	0.424435	0.689221	-0.933993	0.882008	1	0.140331	0.982244	0.982701	-0.0282717	0.332786	0.173625	1.27432
Q4UJ75	Ankyrin repeat domain-containing protein 20A4	ANKRD20A4	18.0825	17.861	18.8614	17.6831	20.0855	19.389	19.4269	17.7059	18.3813	14.9868	19.1949	17.6719	0.287681	0.270651	0.971241	0.0799435	0.587355	0.837895	0.395693	1	-1.44847	0.0544661	0.155715	1.85677	0.477534	0.237547	0.747016
Q9H2M9	Rab3 GTPase-activating protein non-catalytic subunit	RAB3GAP2	14.785	20.0909	19.921	19.2331	20.2851	19.9935	13.8247	18.7182	19.5053	19.1072	20.282	20.5124	0.0259348	0.0793333	-5.09972	0.708939	0.794509	0.308558	0.766213	1	-0.234381	0.328772	0.342794	0.878992	0.367056	0.188554	0.84838
Q7RTV2	Glutathione S-transferase A5	GSTA5	17.8525	18.1424	20.0406	17.8951	18.8213	18.603	19.0462	18.2984	19.4616	18.9161	19.9263	21.6807	0.740306	0.616751	0.228927	0.0362973	0.674027	1.53066	0.754276	1	0.18514	0.174688	0.224813	1.15336	0.338619	0.177748	1.92145
Q13123	Protein Red	IK	15.3153	15.7773	14.8097	15.4212	17.0865	16.51	13.9701	16.3665	16.0798	16.1346	16.3556	16.4976	0.190991	0.208424	-1.42919	0.464881	0.704521	-0.627123	0.590089	1	-0.294026	0.30087	0.323441	0.649146	0.280362	0.155749	0.431883
Q9Y3Z3	Deoxynucleoside triphosphate triphosphohydrolase SAMHD1	SAMHD1	15.9715	17.3699	16.4535	17.4711	18.2105	19.5599	17.1977	16.3407	17.749	17.018	18.3634	20.0495	0.767433	0.642619	-0.270689	0.794237	0.856007	0.245997	0.560315	1	0.389267	0.110581	0.204367	1.43167	0.0353648	0.0408739	2.94942
P18827	Syndecan-1	SDC1	15.4852	16.7363	16.1389	14.6981	15.6218	16.0635	14.6648	14.0714	15.3156	16.1123	17.096	17.7476	0.835491	0.73684	-0.328833	0.838173	0.882032	0.323425	0.999344	0.999233	0.00139999	0.594576	0.546044	0.955087	0.441271	0.219714	1.50172
Q9BVK6	Transmembrane emp24 domain-containing protein 9	TMED9	15.1663	16.8316	16.9846	17.5891	16.746	19.3896	13.605	14.8136	18.3163	16.0362	19.0451	20.4103	0.376976	0.342411	-1.43701	0.269678	0.63128	1.82781	0.518192	1	0.989988	0.308101	0.325748	2.07291	0.0690368	0.060023	4.07734
Q6P3X3	Tetratricopeptide repeat protein 27	TTC27	14.3691	16.5016	17.767	16.1683	17.0393	20.0869	14.8272	15.7138	17.1944	15.6546	17.3575	19.7554	0.0802899	0.123339	-1.50959	0.106136	0.571985	1.37298	0.716961	1	-0.19626	0.124098	0.204745	1.09071	0.0123276	0.0169938	3.81346
P39687	Acidic leucine-rich nuclear phosphoprotein 32 family member A	ANP32A	16.9709	16.7168	19.6139	19.0284	19.1823	19.7176	17.3757	17.5931	18.7113	18.1271	19.3982	20.5809	0.973143	0.948575	0.0183382	0.085732	0.578479	2.00761	0.151902	1	1.42281	0.0418754	0.137259	2.13524	0.0396962	0.04275	2.99428
P31150	Rab GDP dissociation inhibitor alpha	GDI1	19.4608	19.1413	19.974	18.3075	19.9026	20.638	18.9644	19.0173	19.5645	19.1232	20.4386	21.5076	0.654292	0.540029	0.133304	0.0841941	0.574354	0.689957	0.470738	1	-0.363925	0.0580598	0.15501	1.09131	0.0452687	0.041554	1.99352
P20674	Cytochrome c oxidase subunit 5A. mitochondrial	COX5A	16.8425	16.5549	16.9365	17.4572	16.9689	18.5795	17.0467	16.6324	17.3802	17.1033	17.9059	19.8289	0.0847002	0.128772	0.350921	0.12903	0.573112	0.564661	0.0630852	1	0.686599	0.214557	0.257024	0.843703	0.0529623	0.0483448	2.61048
Q14865	AT-rich interactive domain-containing protein 5B	ARID5B	15.8449	18.3452	15.9476	18.4387	16.5525	16.0645	16.3171	16.6063	16.5566	16.1678	16.9202	17.6095	0.261672	0.251867	-1.39479	0.315384	0.63993	-1.22365	0.915011	1	-0.17251	0.492893	0.465322	-0.739436	0.637969	0.35022	-0.638794
P14207	Folate receptor beta	FOLR2	17.2747	15.1456	15.8793	16.6611	15.5035	16.696	15.702	14.2979	15.3135	16.8316	16.9045	16.9727	0.186577	0.203515	1.76661	0.228215	0.61491	0.874646	0.0426947	1	2.0246	0.211932	0.253463	1.48226	0.0417638	0.0414545	2.11265
O15144	Actin-related protein 2/3 complex subunit 2	ARPC2	17.7992	18.1408	16.999	17.3866	17.8245	18.6781	17.5337	16.8796	18.3467	17.5068	18.8566	20.0905	0.831042	0.729253	0.156232	0.876347	0.904863	0.162643	0.929281	1	-0.0635138	0.415425	0.406912	0.8303	0.186339	0.113614	1.87409
P10515	Dihydrolipoyllysine-residue acetyltransferase component of pyruvate dehydrogenase complex. mitochondrial	DLAT	16.7166	20.4322	20.2966	17.5252	17.3407	17.1125	17.9509	17.6107	18.3697	17.4753	19.1137	20.6313	0.387426	0.348655	-1.68772	0.872048	0.900619	0.311695	0.393745	1	-1.52119	0.680576	0.645632	-0.794288	0.95316	0.903646	-0.14955
Q9NZN4	EH domain-containing protein 2	EHD2	15.8564	17.2204	17.7957	17.1004	16.9974	17.9689	16.9688	16.7256	17.5463	16.8488	18.1395	19.7058	0.454448	0.399165	-0.560413	0.127988	0.57155	0.697967	0.996059	1	0.00154686	0.439696	0.430066	0.59538	0.174998	0.110346	1.86431
Q9BZF9	Uveal autoantigen with coiled-coil domains and ankyrin repeats	UACA	14.6151	14.2749	17.8337	15.1339	15.5642	17.6494	13.9987	14.1042	15.1052	16.7246	17.668	17.407	0.748811	0.626204	0.117362	0.237269	0.611854	2.27988	0.161641	1	1.73972	0.148212	0.215059	2.42657	0.00196452	0	3.33866
P02774	Vitamin D-binding protein	GC	18.5425	17.1315	19.2811	18.0917	18.5891	19.7197	18.2312	17.849	18.7751	17.9606	19.3235	20.5623	0.148907	0.175801	0.896593	0.0727095	0.595762	1.53789	0.279468	1	0.53594	0.103859	0.193187	1.46606	0.0409205	0.0419847	2.65079
P55735	Protein SEC13 homolog	SEC13	15.7537	16.9816	18.3124	15.8005	18.6269	19.5698	17.0025	16.5335	17.2469	16.7732	18.3482	20.4771	0.625057	0.520844	-0.379442	0.21901	0.613305	1.02207	0.472099	1	-0.470689	0.0224775	0.109574	1.73003	0.0231699	0.0242738	3.26592
Q15070	Mitochondrial inner membrane protein OXA1L	OXA1L	14.6741	15.6266	16.8266	14.7048	16.3054	19.4161	14.9521	15.2309	15.8356	15.9701	16.1529	18.0725	0.125784	0.152369	-0.615654	0.232869	0.609922	0.902361	0.903071	1	-0.0912952	0.0635532	0.166515	0.8004	0.0418349	0.0413501	3.31558
O60830	Mitochondrial import inner membrane translocase subunit Tim17-B	TIMM17B	15.7936	15.6872	15.6924	14.6616	17.1154	19.3835	15.6874	15.2531	16.4371	15.0174	16.4965	18.3155	0.349891	0.320594	0.270331	0.301699	0.632242	0.594605	0.153649	1	-0.630646	0.0715773	0.16269	1.33577	0.0278822	0.0336644	3.37937
Q9HC29	Nucleotide-binding oligomerization domain-containing protein 2	NOD2	14.888	16.5159	16.4571	15.2842	19.2489	17.1327	16.3872	15.0901	15.8815	15.7185	17.0664	18.4305	0.887624	0.810767	-0.165448	0.680716	0.775959	0.366309	0.724801	1	-0.30168	0.212595	0.255548	2.35463	0.176542	0.109917	1.97856
Q9Y2G8	DnaJ homolog subfamily C member 16	DNAJC16	16.9894	16.783	17.2943	14.6705	18.073	19.7398	15.6821	16.3019	16.4691	15.7477	16.899	20.6506	0.794617	0.674103	-0.206702	0.551151	0.722542	0.339255	0.15223	1	-1.33338	0.275312	0.301378	0.943533	0.0193035	0.0216207	3.65272
Q9NVH1	DnaJ homolog subfamily C member 11	DNAJC11	15.0412	16.1152	15.1721	15.0202	15.6493	19.3623	14.1635	17.0036	16.3395	14.4951	15.8905	17.9023	0.0884863	0.128827	-1.95704	0.387585	0.664943	-0.803576	0.0731229	1	-1.80178	0.228404	0.267093	-0.789528	0.136089	0.085	2.07293
Q9H6T3	RNA polymerase II-associated protein 3	RPAP3	14.6394	15.9782	17.2781	15.9717	17.3687	19.8114	15.211	16.0055	15.5497	15.1139	16.8262	20.2944	0.0650245	0.110466	-1.06659	0.673627	0.773772	0.422059	0.405224	1	-0.449022	0.0553797	0.157051	1.10562	0.00352826	0	4.06108
Q9HCD6	Protein TANC2	TANC2	18.1283	17.2438	18.1714	17.36	17.186	19.1551	17.5873	17.3632	18.1546	17.7504	19.3285	20.7872	0.183356	0.200881	0.554283	0.00488077	0.998545	0.859511	0.342795	1	0.251708	0.467813	0.446993	0.953745	0.0825919	0.0641131	2.66768
Q15477	Helicase SKI2W	SKIV2L	15.3118	17.0553	14.6304	15.3544	15.3762	16.9369	15.574	14.394	14.5537	16.5847	15.8279	17.6616	0.852639	0.757215	-0.281729	0.484506	0.705515	-1.13256	0.882663	1	0.244955	0.935908	0.937309	-0.122589	0.371823	0.189777	1.57463
Q9UNZ5	Leydig cell tumor 10 kDa protein homolog	C19orf53	19.5967	19.5635	16.4852	16.1899	20.5193	21.2848	17.8144	19.0679	18.2639	18.1008	19.3208	20.156	0.577303	0.478621	-0.610116	0.170237	0.59157	-1.94116	0.158937	1	-2.17038	0.449718	0.435856	0.604355	0.150307	0.095823	1.4047
Q99973	Telomerase protein component 1	TEP1	16.0084	17.2165	18.2256	16.9671	15.9829	18.933	16.6471	16.6902	17.5912	16.8303	18.2116	19.8161	0.26967	0.257617	-0.625628	0.14639	0.581688	0.955044	0.859203	1	-0.0546799	0.911495	0.909141	0.143875	0.0422399	0.0412462	2.42119
P01111	GTPase NRas	NRAS	15.5181	16.5277	19.1566	16.769	17.2235	19.68	16.788	16.8144	17.5878	16.6822	18.4803	19.9826	0.509577	0.434279	-0.518032	0.166505	0.599515	1.70112	0.750717	1	0.0545158	0.2084	0.25071	1.18086	0.00432087	0.00735484	3.16023
O00264	Membrane-associated progesterone receptor component 1	PGRMC1	15.8627	17.8679	18.3852	17.1183	19.0115	20.1692	17.7178	16.5998	18.3905	17.9437	18.9131	20.7091	0.731133	0.610203	-0.443554	0.210356	0.621268	1.15404	0.732362	1	0.297194	0.112908	0.203484	1.72848	0.0432467	0.0417624	3.20535
P04746	Pancreatic alpha-amylase	AMY2A	15.641	15.8555	18.1557	15.2785	16.7669	18.1732	15.9598	14.6932	16.3585	18.0481	17.4404	18.6501	0.474727	0.415703	0.526071	0.205095	0.616419	1.98279	0.452664	1	1.38898	0.112514	0.201644	1.82932	0.0378291	0.0417898	3.1373
P10301	Ras-related protein R-Ras	RRAS	15.5654	18.032	17.3721	17.049	18.4422	17.7158	17.1797	16.8023	17.7332	16.9529	18.4726	19.7895	0.411442	0.367331	-1.04465	0.852123	0.892474	0.135504	0.569343	1	-0.416185	0.23285	0.274568	1.04022	0.383313	0.192682	1.33547
Q12873	Chromodomain-helicase-DNA-binding protein 3	CHD3	20.3539	19.2657	20.3326	19.3366	21.4318	21.4746	18.7181	20.6308	21.6265	19.4637	20.8701	20.5287	0.73606	0.613991	-0.412258	0.387226	0.665975	1.03129	0.507839	1	-0.548112	0.24477	0.272881	1.20269	0.332271	0.173806	1.05342
P17174	Aspartate aminotransferase. cytoplasmic	GOT1	17.1718	16.1604	19.0412	17.3174	16.9805	20.2192	17.5932	16.8252	18.0063	17.2277	18.2521	20.2335	0.152199	0.177424	0.889759	0.0807517	0.580145	2.03097	0.14564	1	0.779792	0.257827	0.28211	1.12352	0.00783647	0.012785	3.73355
O75880	Protein SCO1 homolog. mitochondrial	SCO1	15.2689	16.3376	16.8068	17.204	17.1328	20.3615	16.8875	17.331	17.8422	15.6177	18.7923	15.905	0.509393	0.434712	-0.756096	0.564975	0.729609	0.490197	0.695258	1	-0.42345	0.363642	0.365814	1.12825	0.626751	0.343736	1.29892
Q96RG2	PAS domain-containing serine/threonine-protein kinase	PASK	14.8234	15.8239	16.5251	15.5508	16.2753	19.5475	14.4949	16.1688	16.8654	16.011	15.4055	18.4446	0.0302886	0.087171	-1.33714	0.10208	0.577606	0.698924	0.531846	1	-0.215452	0.770652	0.745491	-0.155894	0.0351573	0.0412203	2.9997
P08246	Neutrophil elastase	ELANE	20.2206	19.0859	20.3873	19.1412	20.6554	21.6726	19.3153	19.5862	19.3475	19.4791	20.4356	21.76	0.491566	0.422047	0.431877	0.454294	0.709447	0.531347	0.939387	1	-0.0259237	0.047441	0.139833	1.20944	0.0111933	0.0176516	2.38021
O15372	Eukaryotic translation initiation factor 3 subunit H	EIF3H	16.2246	19.7074	16.2995	20.3736	16.7062	18.7644	14.819	18.9081	18.6882	18.4555	19.0822	17.2753	0.0427061	0.0987869	-3.78595	0.286477	0.627303	-1.81389	0.927479	1	0.106841	0.376516	0.373515	-1.41357	0.266961	0.147554	-1.28792
P24158	Myeloblastin	PRTN3	15.1474	16.2839	18.9797	16.2516	20.5681	22.1715	17.8966	16.2763	18.0145	17.4971	18.8737	20.8623	0.876522	0.791826	0.241886	0.0442666	0.594353	2.21701	0.440662	1	0.594279	0.0556177	0.158138	3.44076	0.0152693	0.0214869	5.23675
Q9NRR4	Ribonuclease 3	DROSHA	16.6329	15.0474	15.8098	15.1361	16.1548	19.9537	14.7296	17.1561	16.3332	15.67	16.7202	18.2424	0.795099	0.674838	-0.4205	0.9803	0.980892	-0.0302725	0.586424	1	-0.698699	0.787481	0.762558	0.335751	0.158074	0.100098	2.99628
O15305	Phosphomannomutase 2	PMM2	14.7248	17.6839	18.0814	16.7812	16.9096	18.8062	16.7174	16.1916	17.3525	16.5329	18.4988	19.9588	0.431437	0.378825	-1.21665	0.447096	0.699438	0.779257	0.746189	1	-0.280699	0.554795	0.514094	0.766437	0.122078	0.0814925	2.44477
Q6ZRS2	Helicase SRCAP	SRCAP	14.7714	17.0624	19.7176	15.7301	16.785	17.9255	14.3479	18.5497	18.442	16.4877	17.9218	17.4332	0.0523163	0.0942064	-3.2464	0.323213	0.636116	1.27376	0.179019	1	-1.69712	0.676455	0.63552	-0.452632	0.886415	0.741675	-0.126649
Q9NXS2	Glutaminyl-peptide cyclotransferase-like protein	QPCTL	15.7501	16.3581	16.3548	15.2891	16.3052	19.8934	15.3974	16.2443	16.2357	15.8787	16.8875	18.479	0.0591887	0.1028	-0.727447	0.949206	0.964106	-0.00592709	0.139469	1	-0.717264	0.42455	0.413838	0.29519	0.0554921	0.0502905	2.88505
Q92839	Hyaluronan synthase 1	HAS1	14.0912	15.6153	15.5628	16.3322	14.9096	16.3632	14.1275	15.3301	14.5042	15.9094	15.9257	17.3911	0.0109329	0.0548182	-1.36334	0.507089	0.71232	-0.439199	0.12617	1	0.648097	0.926424	0.924362	-0.0550556	0.119011	0.0780935	1.40446
Q9GZR7	ATP-dependent RNA helicase DDX24	DDX24	14.5509	17.9026	18.1831	17.1933	16.7102	16.6704	14.4662	16.6374	16.6846	16.9253	16.9936	18.6126	0.0488811	0.0963556	-2.76146	0.882683	0.909544	0.163828	0.775493	1	-0.210688	0.585066	0.538201	-0.418109	0.778966	0.529061	0.371473
P23490	Loricrin	LOR	18.5936	18.6987	18.9989	16.4936	19.0513	19.4746	18.2285	17.831	18.2939	17.9684	19.1306	19.5246	0.785533	0.65917	0.146168	0.565336	0.728747	0.381551	0.350371	1	-1.03391	0.198395	0.243718	0.826082	0.104767	0.0711338	1.23471
Q9UBP9	PTB domain-containing engulfment adapter protein 1	GULP1	15.1236	19.7785	19.8008	19.2449	20.223	22.3215	16.1515	18.2082	19.9163	16.9692	19.587	22.5833	0.0700808	0.113094	-3.35584	0.386412	0.664747	0.865206	0.58711	1	-0.886301	0.394452	0.39142	0.911618	0.0490917	0.0439266	3.45907
Q16822	Phosphoenolpyruvate carboxykinase [GTP]. mitochondrial	PCK2	16.6253	17.6103	18.2124	17.1799	18.0054	17.5985	17.0538	17.1747	17.7381	17.4611	18.7456	19.8304	0.211998	0.225757	-0.552926	0.211983	0.61952	0.582779	0.807372	1	-0.0719633	0.149269	0.215281	0.982995	0.364939	0.187928	1.32194
P22528	Cornifin-B	SPRR1B	15.5599	17.2606	18.9147	16.6279	18.0084	17.9677	16.9818	17.0218	17.4113	16.9437	18.9448	19.9306	0.350695	0.323254	-0.870377	0.311514	0.637877	1.02178	0.21445	1	-0.355395	0.109787	0.205333	1.33537	0.208956	0.121146	1.80796
Q9NQ79	Cartilage acidic protein 1	CRTAC1	15.9048	17.3328	18.0499	18.8105	18.645	18.7805	17.8014	17.2011	18.1748	17.4863	18.7379	20.6763	0.705763	0.583936	-0.413857	0.0113351	0.768	0.845423	0.316354	1	0.881476	0.00318543	0.111636	1.42449	0.122273	0.0813711	2.46145
Q14019	Coactosin-like protein	COTL1	19.0108	18.1735	18.09	16.021	18.191	17.2505	17.0475	17.6277	17.8506	17.9515	19.1163	20.4704	0.911158	0.850495	0.128519	0.836729	0.882302	0.0697374	0.45824	1	-0.914353	0.295976	0.318948	0.753038	0.616183	0.336273	0.959853
Q14684	Ribosomal RNA processing protein 1 homolog B	RRP1B	14.3523	15.0213	16.7849	15.0863	14.7734	17.4965	14.752	14.2211	15.1358	16.2475	15.6804	17.2921	0.891491	0.818128	-0.0690341	0.281435	0.631747	1.33914	0.276295	1	1.0457	0.422012	0.410524	0.605709	0.0214602	0.0238072	2.77312
P53396	ATP-citrate synthase	ACLY	15.5586	17.8477	18.6565	17.7432	17.1854	18.1261	17.5123	17.1615	17.7651	17.321	18.4033	20.1849	0.448061	0.395728	-0.969138	0.336089	0.64352	0.70623	0.951769	1	0.0275106	0.718702	0.691527	0.289753	0.267551	0.148414	1.65094
Q86XK2	F-box only protein 11	FBXO11	15.031	15.2369	15.3582	15.8669	15.79	16.4087	14.9586	14.9216	16.1989	14.179	16.5327	17.662	0.653617	0.540593	-0.084465	0.259619	0.627961	0.699282	0.953648	1	-0.0563402	0.115425	0.203973	1.08205	0.0939901	0.0670199	1.95609
P19113	Histidine decarboxylase	HDC	14.9341	15.382	18.2368	15.9276	15.1016	17.2413	15.4262	14.9387	14.676	17.312	15.999	17.639	0.957677	0.924567	0.0198379	0.54511	0.72104	1.29608	0.182408	1	1.45946	0.517425	0.481203	0.389967	0.0166348	0.0244683	2.27988
Q96EP5	DAZ-associated protein 1	DAZAP1	13.9073	16.4836	16.0671	16.4012	15.6162	16.8268	14.7791	15.7933	16.567	14.0898	15.9795	17.6744	0.0840081	0.128932	-1.79527	0.715899	0.790014	0.178565	0.536206	1	-0.892951	0.474542	0.453421	-0.340635	0.178836	0.111113	1.11216
Q6P4A7	Sideroflexin-4	SFXN4	15.3547	16.9804	18.6758	15.7969	18.4928	21.9978	13.1778	17.5283	18.3363	17.6246	19.4012	21.0319	0.116869	0.149614	-2.98808	0.06035	0.588255	1.25169	0.626298	1	-0.543575	0.0857516	0.177544	1.69267	0.0165624	0.0245882	4.26048
Q53GQ0	Very-long-chain 3-oxoacyl-CoA reductase	HSD17B12	16.1309	16.1483	15.8064	15.8186	15.406	20.5388	16.1164	15.3879	15.2221	15.2438	17.8042	18.6502	0.448502	0.39634	0.355563	0.649359	0.760135	-0.253895	0.668413	1	-0.236907	0.574293	0.529742	0.836961	0.0640531	0.0542711	3.82636
Q15293	Reticulocalbin-1	RCN1	13.6483	15.4607	15.4834	15.7777	16.8768	16.7662	14.6522	14.5451	14.0377	16.9418	15.9101	17.2777	0.336225	0.314907	-0.852672	0.803638	0.863784	-0.242326	0.208363	1	1.35685	0.171938	0.22298	1.39057	0.061315	0.0549185	2.01905
P19367	Hexokinase-1	HK1	17.4155	18.2671	16.6664	17.1538	16.8362	19.9068	17.3311	16.3633	18.0107	17.4196	18.7169	20.1021	0.956943	0.925164	0.058074	0.985822	0.984371	0.0233669	0.979048	1	-0.0284853	0.763118	0.739211	0.461381	0.106724	0.0713365	2.68925
Q0ZGT2	Nexilin	NEXN	13.8789	14.15	16.466	15.1921	16.2845	17.443	13.8612	14.8621	14.883	15.6674	16.8833	17.8336	0.216054	0.226286	-0.636005	0.3105	0.641258	1.16846	0.16362	1	0.923714	0.0466458	0.139679	2.07787	0.0163961	0.0249552	3.13229
P36957	Dihydrolipoyllysine-residue succinyltransferase component of 2-oxoglutarate dehydrogenase complex. mitochondrial	DLST	18.3232	17.1247	19.3551	16.3411	19.0104	19.7843	18.2299	17.3302	17.8263	17.5675	19.0583	21.0726	0.0113781	0.053011	1.04912	0.219156	0.611983	1.36327	0.70334	1	-0.273155	0.00339342	0.09824	1.80689	0.0391031	0.0434286	3.20099
P14543	Nidogen-1	NID1	19.2718	14.828	16.6937	16.3556	18.0732	17.7273	12.7748	17.197	18.3121	17.4475	18.2328	19.5039	0.997788	0.996793	0.010818	0.407934	0.678407	1.49043	0.565803	1	0.889045	0.213157	0.256477	2.14053	0.220786	0.127136	2.6031
Q10567	AP-1 complex subunit beta-1	AP1B1	17.4078	18.4477	19.4286	18.4445	18.8244	19.6631	18.1461	17.4998	18.8259	18.2398	19.245	20.7327	0.77433	0.649486	-0.196805	0.176396	0.593357	1.15347	0.526777	1	0.368383	0.177377	0.228598	1.06094	0.0895752	0.0669509	2.22414
P35613	Basigin	BSG	14.4787	17.4189	17.7479	16.2666	17.8201	20.4437	16.0519	14.7356	18.6999	15.2954	16.8208	20.3109	0.653676	0.540105	-0.811965	0.270596	0.628709	2.1466	0.854722	1	-0.296287	0.476753	0.453622	1.24315	0.0852873	0.0651488	4.3
Q9NP78	ATP-binding cassette sub-family B member 9	ABCB9	16.5378	18.7379	18.7523	18.8999	19.6018	18.1588	18.2397	17.9267	19.1204	18.4576	19.5406	21.0615	0.422276	0.374375	-0.943586	0.307864	0.638542	0.604014	0.531535	1	0.346431	0.0930017	0.184918	1.23888	0.485772	0.242827	1.27782
Q6P996	Pyridoxal-dependent decarboxylase domain-containing protein 1	PDXDC1	16.0626	17.0526	18.5765	18.5152	16.5696	18.5289	17.3248	16.5669	17.7942	17.3438	18.5585	20.4418	0.879587	0.79743	-0.115996	0.0961375	0.58957	1.37562	0.219424	1	1.11979	0.537929	0.497239	0.754323	0.113361	0.0729354	2.67563
Q8NCW6	Polypeptide N-acetylgalactosaminyltransferase 11	GALNT11	14.6894	16.86	17.9272	15.8256	17.8153	21.6726	15.1467	15.7279	16.4929	16.8955	17.3804	20.4719	0.152954	0.17797	-1.37584	0.421581	0.687571	0.916136	0.939643	1	0.0666013	0.16449	0.217398	1.30393	0.0285465	0.0377483	4.77836
Q66K74	MAP1S heavy chain;MAP1S light chain;Microtubule-associated protein 1S	MAP1S	15.7273	15.377	15.9194	14.4013	15.1763	18.1255	15.0162	14.4292	15.7851	15.8167	15.9994	17.2428	0.51185	0.438193	0.46863	0.185852	0.61035	0.949108	0.831499	1	0.205906	0.389236	0.385186	0.684688	0.0501781	0.0442607	2.78105
P53041	Serine/threonine-protein phosphatase 5	PPP5C	14.8953	17.2056	18.5701	16.6032	19.032	20.5506	15.5331	16.5449	17.4262	16.536	18.8163	20.6816	0.0686374	0.11484	-1.66104	0.231198	0.616249	1.12295	0.454504	1	-0.305621	0.0275795	0.111333	2.04891	0.00800672	0.0121062	3.74087
Q6ZMY3	SPOC domain-containing protein 1	SPOCD1	14.7363	15.6826	16.5401	15.9029	16.4951	17.8238	15.3069	14.7589	16.1561	17.1309	17.1051	17.1119	0.748899	0.625664	-0.199157	0.152934	0.583911	1.12735	0.233649	1	1.29611	0.10401	0.192718	1.57927	0.0612128	0.0550279	2.24707
Q969Z0	Protein TBRG4	TBRG4	18.1493	16.5792	18.9639	17.2943	16.9662	17.2547	17.5194	16.7357	18.2006	17.5064	18.6044	20.2503	0.0683342	0.115195	1.17689	0.0386117	0.639529	1.92478	0.0300636	1	0.742894	0.304021	0.324548	1.12784	0.297278	0.165002	2.09502
Q6NVU6	Inactive Ufm1-specific protease 1	UFSP1	26.4581	21.1184	22.1885	18.8229	21.6473	20.1215	27.8673	20.4792	19.4388	19.2589	20.2635	21.4732	0.0144597	0.0488	6.36388	0.992557	0.992697	0.0148582	0.0451765	1	-1.75797	0.856279	0.842898	0.156535	0.998577	0.996378	-0.0015049
Q9UJ14	Gamma-glutamyltransferase 7;Gamma-glutamyltransferase 7 heavy chain;Gamma-glutamyltransferase 7 light chain	GGT7	14.7926	16.5162	18.0279	17.5918	16.6487	20.5539	16.7432	15.5223	17.2728	17.0561	18.2667	19.7401	0.839747	0.739496	-0.251328	0.120516	0.561687	1.63108	0.147033	1	1.30472	0.268994	0.29781	1.43845	0.023368	0.0241818	4.12779
Q13148	TAR DNA-binding protein 43	TARDBP	16.1394	18.6111	18.9231	18.2943	18.7206	19.1967	17.2218	18.2104	18.0365	17.6277	18.8974	20.2723	0.0955655	0.131247	-1.73015	0.900185	0.925709	0.0690136	0.366923	1	-0.449753	0.210546	0.253629	0.398265	0.147469	0.0938192	1.32375
P82663	28S ribosomal protein S25. mitochondrial	MRPS25	14.9169	17.4625	16.1211	16.9722	16.4875	16.2595	15.913	15.8004	15.2092	16.0049	16.4208	18.1126	0.336097	0.315292	-1.21648	0.415275	0.685832	-0.966292	0.895508	1	-0.142879	0.850963	0.838826	-0.177288	0.69948	0.412556	0.554625
Q17RC7	Exocyst complex component 3-like protein 4	EXOC3L4	13.97	16.528	16.3045	15.6533	16.1795	17.2274	14.0334	15.1059	15.2078	15.8134	16.7824	17.7186	0.125449	0.152689	-1.81521	0.952161	0.965989	-0.0608168	0.91767	1	-0.0835919	0.480513	0.454416	0.663996	0.158637	0.101065	1.65608
O75164	Lysine-specific demethylase 4A	KDM4A	17.862	16.1458	17.4698	17.1294	17.9184	18.2467	17.3259	17.1415	17.8932	17.2864	18.1911	19.7737	0.234824	0.236959	0.95036	0.195065	0.621962	1.03788	0.379295	1	0.564282	0.111816	0.201991	1.41113	0.121825	0.0816143	2.36659
Q9UHN1	DNA polymerase subunit gamma-2. mitochondrial	POLG2	17.1099	17.7352	19.1427	15.6431	19.6467	17.4231	14.2654	18.442	19.1585	17.5592	19.2848	19.13	0.243013	0.239769	-2.40093	0.0952237	0.589957	1.06203	0.282519	1	-1.48745	0.0740075	0.16276	1.37715	0.85759	0.674891	0.18796
P53367	Arfaptin-1	ARFIP1	16.4981	15.8598	16.1992	15.6334	15.5226	15.4311	15.0733	16.2141	15.5447	14.8265	15.888	17.0639	0.76477	0.640917	-0.251266	0.700912	0.788706	-0.164962	0.208509	1	-0.806972	0.322412	0.340291	-0.331619	0.824542	0.611566	0.210568
P21912	Succinate dehydrogenase [ubiquinone] iron-sulfur subunit. mitochondrial	SDHB	17.2777	17.582	18.0987	18.2961	17.1371	17.0802	17.8279	17.4139	18.1474	17.6339	18.6479	20.1245	0.86649	0.781961	0.0548058	0.0190357	0.760762	0.625091	0.304963	1	0.467005	0.655468	0.604936	0.394507	0.5441	0.27957	1.10433
Q9C0G6	Dynein heavy chain 6. axonemal	DNAH6	17.6507	16.4802	17.0258	15.5356	15.9626	16.2976	15.8921	16.4821	15.8937	15.2906	17.1588	17.5068	0.772734	0.64772	0.290202	0.973236	0.977057	-0.0214324	0.0128992	1	-1.06803	0.906365	0.900416	0.0795512	0.558196	0.29027	0.421067
Q9P2J5	Leucine--tRNA ligase. cytoplasmic	LARS	13.5191	15.6136	15.9601	15.634	17.2591	19.473	16.074	16.052	16.0142	15.0324	16.3099	16.9575	0.507846	0.434148	-1.03627	0.557016	0.719666	0.154311	0.311562	1	-0.499631	0.210291	0.254042	0.951677	0.203015	0.120569	2.38245
P23588	Eukaryotic translation initiation factor 4B	EIF4B	16.6163	16.322	18.5396	16.9748	18.2683	18.9504	17.3609	16.9476	17.8307	17.3324	18.5936	20.1115	0.542521	0.456031	0.353772	0.0817327	0.576322	1.55031	0.286509	1	0.518817	0.0364324	0.126538	1.79613	0.0481336	0.0442309	2.89612
Q9H6R4	Nucleolar protein 6	NOL6	15.7112	16.1911	16.6391	15.0883	14.5689	16.8622	15.1584	14.9354	15.8827	14.8386	16.8393	17.5731	0.868698	0.782	-0.12849	0.441625	0.690356	0.697665	0.447662	1	-0.59981	0.923443	0.922941	0.140862	0.148855	0.0946925	1.65437
Q9UK99	F-box only protein 3	FBXO3	22.1579	20.4393	18.5118	16.9989	15.7632	19.4325	19.615	17.9919	18.1329	17.6285	19.2845	21.5437	0.443657	0.393105	1.67087	0.545599	0.721272	-0.893279	0.271198	1	-1.90191	0.512783	0.479524	-1.69174	0.513542	0.262072	1.27248
P06732	Creatine kinase M-type;Creatine kinase M-type. N-terminally processed	CKM	19.3265	19.2166	20.4573	19.2172	20.3692	21.1826	19.2726	19.05	20.3063	19.3811	20.3592	22.0249	0.198035	0.213614	0.166228	0.00800891	0.7396	1.24844	0.291595	1	0.165817	0.00456451	0.0935556	1.23085	0.0288979	0.0388721	2.47044
Q9UNQ0	ATP-binding cassette sub-family G member 2	ABCG2	19.3963	14.9217	17.3314	15.9868	16.1285	16.2217	16.0235	16.0047	15.5003	15.865	16.152	18.8704	0.332297	0.311206	2.24669	0.465004	0.703546	0.952615	0.485234	1	0.462709	0.337754	0.346853	0.677004	0.282745	0.156409	2.08279
O94972	E3 ubiquitin-protein ligase TRIM37	TRIM37	17.7635	18.1908	19.4456	18.5133	18.8801	20.3989	17.792	18.0487	19.0835	17.5768	19.5258	19.7692	0.0420532	0.0991934	-0.342015	0.0276658	0.743857	1.14481	0.889143	1	-0.0747042	0.0818499	0.170959	1.0832	0.0259471	0.032	1.9643
Q15392	Delta(24)-sterol reductase	DHCR24	14.3646	14.9595	16.1376	14.5177	15.2001	17.1991	15.9184	13.4713	14.941	14.7979	15.7793	17.482	0.480034	0.417363	0.926081	0.299924	0.6319	1.32385	0.618171	1	0.442386	0.251574	0.279683	1.27428	0.0540254	0.0484915	3.12515
A4D1P6	WD repeat-containing protein 91	WDR91	14.5004	15.7982	16.6319	16.0644	16.4994	17.2096	15.6192	14.7026	14.9027	15.3215	16.3818	18.9412	0.830333	0.729479	-0.190621	0.663701	0.770029	0.516901	0.572571	1	0.442543	0.163332	0.216953	1.19018	0.110204	0.0721988	2.82505
Q99996	A-kinase anchor protein 9	AKAP9	17.451	17.5989	15.9021	15.6898	15.9811	15.6146	16.9739	15.8378	15.0001	14.6878	16.4431	17.6319	0.642356	0.537555	0.49412	0.328698	0.641949	-1.26726	0.270191	1	-1.52952	0.634083	0.585498	-0.506214	0.949836	0.893174	-0.0951085
A4UGR9	Xin actin-binding repeat-containing protein 2	XIRP2	17.3431	18.6602	17.7131	18.109	20.3735	17.8776	18.4914	17.8888	19.0892	18.3735	19.7563	21.1741	0.656918	0.542658	-0.357281	0.887212	0.912288	0.126619	0.942409	1	-0.0332642	0.0684055	0.158479	1.79039	0.536766	0.277019	1.25132
Q14527	Helicase-like transcription factor	HLTF	14.7889	18.1076	18.0914	17.5175	18.0446	17.6734	17.9265	17.3863	15.354	15.6222	17.0498	18.9363	0.479096	0.419074	-1.38921	0.544483	0.722134	-1.02424	0.365518	1	-1.17709	0.775947	0.750012	-0.19975	0.523133	0.266346	0.557932
O43674	NADH dehydrogenase [ubiquinone] 1 beta subcomplex subunit 5. mitochondrial	NDUFB5	15.5163	17.1613	18.0055	17.5061	16.4955	18.2975	16.8656	16.5312	17.6123	17.2743	18.3577	19.7994	0.471688	0.414974	-0.655227	0.122127	0.561212	0.962705	0.246589	1	0.543969	0.61473	0.571108	0.580393	0.11385	0.073411	2.20224
P07741	Adenine phosphoribosyltransferase	APRT	16.468	19.9725	16.5242	16.291	19.0818	20.7872	17.2692	17.7023	17.447	17.5927	18.4733	20.6669	0.243546	0.239701	-1.96882	0.269816	0.62887	-1.85182	0.284423	1	-1.89555	0.963988	0.966334	-0.0598879	0.238321	0.13387	1.88962
Q01968	Inositol polyphosphate 5-phosphatase OCRL-1	OCRL	15.3903	17.2016	17.0994	17.7984	16.7609	17.6612	17.8278	13.0656	18.6694	14.9726	18.6175	20.208	0.601387	0.500531	1.47544	0.339647	0.640608	2.75078	0.666762	1	1.25187	0.376644	0.373061	2.55558	0.25803	0.145408	3.801
P28288	ATP-binding cassette sub-family D member 3	ABCD3	14.5531	17.4206	15.7603	17.5645	17.5229	18.8587	16.9451	15.2763	16.2714	15.7477	15.8285	19.4652	0.744877	0.621685	-0.59936	0.791301	0.851636	-0.332623	0.847024	1	0.307627	0.833032	0.821474	0.327255	0.127513	0.0832212	2.81353
Q07507	Dermatopontin	DPT	13.7138	15.3981	15.0331	15.6082	15.1096	16.8552	14.5888	15.839	16.3586	15.0441	15.229	14.7639	0.0957547	0.130927	-1.46722	0.922	0.949141	0.0772805	0.499864	1	-0.292383	0.18807	0.232937	-0.449223	0.874584	0.712583	0.191044
Q8N0S2	Synaptonemal complex central element protein 1	SYCE1	20.479	16.6616	22.246	17.113	21.4108	17.8221	18.7319	17.7026	19.3971	18.9005	20.1336	22.0352	0.140022	0.164574	2.42329	0.138474	0.580795	3.63937	0.508911	1	0.824593	0.0488329	0.147187	3.59006	0.333091	0.175051	2.7465
P35916	Vascular endothelial growth factor receptor 3	FLT4	18.2565	16.9555	18.4337	16.445	16.919	20.1901	17.7028	16.2546	17.8727	17.671	18.6628	20.328	0.0913239	0.127372	1.37457	0.0747526	0.587724	1.54813	0.586933	1	0.45293	0.334209	0.345131	1.1858	0.0094179	0.0101333	3.65401
P11586	C-1-tetrahydrofolate synthase. cytoplasmic;C-1-tetrahydrofolate synthase. cytoplasmic. N-terminally processed;Formyltetrahydrofolate synthetase;Methenyltetrahydrofolate cyclohydrolase;Methylenetetrahydrofolate dehydrogenase	MTHFD1	17.8148	16.4281	19.5157	16.2074	19.2784	19.9661	17.561	16.7399	18.5098	17.9834	19.0234	20.7556	0.0315941	0.0855446	1.10391	0.0439296	0.594851	2.42879	0.627723	1	0.511427	0.00609952	0.102333	2.56692	0.0123937	0.0168889	3.77687
Q9Y2T2	AP-3 complex subunit mu-1	AP3M1	13.8017	13.8171	15.8465	15.1946	16.2745	17.3995	15.3051	14.4144	15.0012	14.8273	15.0416	17.6807	0.642718	0.53748	0.437578	0.127313	0.570338	1.30807	0.125213	1	0.895188	0.153199	0.212556	1.54223	0.00916431	0.0104427	3.4243
Q96T17	MAP7 domain-containing protein 2	MAP7D2	19.241	18.9177	19.5655	18.2706	18.9384	19.4602	18.3414	18.7662	19.3239	18.9036	19.734	21.3695	0.921515	0.872842	-0.050786	0.0516604	0.612203	0.602771	0.515554	1	-0.254849	0.34662	0.355529	0.494264	0.242203	0.134101	1.57289
Q9UII2	ATPase inhibitor. mitochondrial	ATPIF1	14.8534	19.4335	16.7575	18.9019	17.7241	17.6148	14.5474	20.9873	14.1262	16.4221	21.4087	16.5876	0.0200338	0.0712105	-5.51	0.0891501	0.584615	-4.76858	0.223683	1	-2.54843	0.777935	0.750231	-0.643991	0.0792067	0.0619856	-3.10921
Q5TCQ9	Membrane-associated guanylate kinase. WW and PDZ domain-containing protein 3	MAGI3	17.7747	19.3849	19.213	20.0479	20.162	18.9166	19.7108	19.1403	19.7287	19.8634	20.8846	22.5086	0.647448	0.539076	-0.519863	0.541448	0.725333	0.208239	0.0455413	1	0.693063	0.0806353	0.171346	1.26069	0.505085	0.25618	1.44998
P05455	Lupus La protein	SSB	17.57	19.6703	19.9278	18.9325	19.3328	19.5339	18.4897	18.3513	19.0858	18.736	18.8142	21.2539	0.346791	0.319846	-0.980883	0.590931	0.740634	0.496029	0.816006	1	-0.176511	0.937499	0.938994	0.0627584	0.330049	0.174057	1.3831
Q9UBS4	DnaJ homolog subfamily B member 11	DNAJB11	14.9408	16.9085	16.9659	16.2191	16.0135	15.1838	15.5181	14.9924	17.0717	15.2529	15.2851	17.7632	0.54601	0.459918	-0.72097	0.38138	0.659956	1.06836	0.860085	1	-0.214407	0.796578	0.77365	-0.301141	0.775639	0.525411	0.523092
Q9UL01	Dermatan-sulfate epimerase	DSE	17.5315	18.5153	18.443	18.5194	18.7925	18.2034	18.8989	18.5192	19.2987	18.7193	19.6485	21.1395	0.701821	0.581156	-0.302045	0.495477	0.713668	0.353579	0.414521	1	0.102111	0.24206	0.273701	0.703231	0.514119	0.262245	1.15418
Q13283	Ras GTPase-activating protein-binding protein 1	G3BP1	15.2405	17.2785	17.3916	17.0333	15.7105	15.0226	14.8388	15.6223	16.3062	15.6531	16.5132	18.2922	0.239627	0.237939	-1.41079	0.726277	0.796314	0.398486	0.929812	1	-0.107261	0.748204	0.720838	-0.338598	0.920386	0.820451	0.206987
Q96RQ3	Methylcrotonoyl-CoA carboxylase subunit alpha. mitochondrial	MCCC1	13.5116	17.338	16.4054	17.4878	15.4092	16.3007	13.8173	14.8561	16.9456	16.1052	16.5735	17.2437	0.191113	0.208079	-2.43256	0.69344	0.781219	0.578438	0.671165	1	0.699484	0.945527	0.942345	-0.105749	0.661593	0.372348	0.675142
P55265	Double-stranded RNA-specific adenosine deaminase	ADAR	15.0264	18.5214	18.3799	18.0229	18.4806	17.4401	15.5307	16.6422	18.4612	15.6036	18.3978	19.8061	0.141499	0.166693	-2.30325	0.466578	0.700303	0.838771	0.665643	1	-0.7685	0.458172	0.441826	0.857452	0.561881	0.291333	1.04132
Q9NVP1	ATP-dependent RNA helicase DDX18	DDX18	15.4416	18.1855	18.993	18.542	16.3398	17.5634	15.2235	17.6309	16.9773	17.1901	18.073	19.0302	0.0131215	0.05368	-2.57566	0.948007	0.965627	0.0769663	0.959286	1	-0.0421019	0.521197	0.483357	-0.701778	0.669271	0.380821	0.388618
Q13496	Myotubularin	MTM1	15.1726	17.4796	16.3185	19.092	17.7694	16.3015	16.6133	16.2773	17.6206	16.6491	17.9488	19.4871	0.403764	0.361944	-0.985495	0.92751	0.95234	0.0910873	0.541947	1	0.992097	0.248017	0.278139	0.980649	0.611273	0.329904	1.01583
O75969	A-kinase anchor protein 3	AKAP3	15.0311	16.6581	16.2791	16.049	16.1054	15.8174	16.0202	15.1518	16.8401	14.3017	15.9115	17.5477	0.714728	0.591627	-0.379255	0.500872	0.714723	0.654675	0.591734	1	-0.729558	0.904053	0.901279	0.103514	0.567717	0.295735	0.777624
Q96JB1	Dynein heavy chain 8. axonemal	DNAH8	16.0714	19.0302	20.8712	22.1441	20.9875	20.2502	19.7099	20.1465	19.6648	20.4482	19.5451	17.8063	0.466445	0.4091	-1.69774	0.495204	0.713892	0.679634	0.234527	1	1.70783	0.534695	0.494532	0.677956	0.717216	0.439132	-0.560091
O95782	AP-2 complex subunit alpha-1	AP2A1	17.4886	16.8564	17.4698	16.5795	17.067	17.7828	17.352	16.5251	17.6074	17.0501	17.6915	19.1676	0.0553501	0.0988611	0.729573	0.0419574	0.613021	0.847866	0.708374	1	0.124065	0.190794	0.235175	0.6885	0.12906	0.0836471	1.78448
P01036	Cystatin-S	CST4	17.5245	16.6532	17.074	17.6097	18.6449	18.6201	18.8538	16.4777	15.8202	17.0759	17.5721	18.9079	0.136448	0.162238	1.62373	0.868916	0.900356	-0.118368	0.109554	1	0.7774	0.104918	0.194622	1.54308	0.0058248	0.0107294	2.1986
A8MWD9	Putative small nuclear ribonucleoprotein G-like protein 15	SNRPGP15	16.9962	21.0327	18.0931	20.7468	17.1096	18.23	17.5844	18.9472	18.7294	18.1633	19.3127	20.7204	0.13031	0.158752	-2.69963	0.284583	0.629087	-1.57865	0.777856	1	-0.534902	0.36169	0.365257	-1.77874	0.781314	0.530772	-0.514755
P98182	Zinc finger protein 200	ZNF200	14.0699	19.6004	16.0007	19.2563	16.9693	16.7409	14.8401	19.6693	17.2004	15.5307	15.5225	18.0795	0.00552564	0.0545778	-5.17981	0.0370437	0.6387	-3.03426	0.352055	1	-2.24138	0.0427586	0.139543	-3.38895	0.0800127	0.0633978	-2.22468
O94782	Ubiquitin carboxyl-terminal hydrolase 1	USP1	16.2483	19.6967	20.3552	18.9106	20.4162	21.5914	15.6838	18.57	19.2615	19.268	20.1953	21.4866	0.0373782	0.0977193	-3.16725	0.480541	0.702859	0.675023	0.947372	1	-0.0440512	0.177885	0.228187	1.17244	0.0511157	0.0453921	2.40569
Q96QB1	Rho GTPase-activating protein 7	DLC1	15.4454	14.6109	16.2256	20.4815	15.4363	17.5784	14.7955	14.2852	15.7518	20.4866	16.6387	16.7673	0.205555	0.219847	0.672431	0.0331059	0.714	1.54062	0.000727633	1	6.03598	0.125345	0.204845	1.58946	0.0247716	0.028292	2.72477
O43491	Band 4.1-like protein 2	EPB41L2	18.9138	19.3332	20.4941	17.9938	20.4473	19.3448	19.9276	19.3128	20.3831	19.4362	20.9752	22.438	0.864937	0.780525	0.0977364	0.00254493	1	1.11561	0.488011	1	-0.607992	0.0343558	0.124215	1.38824	0.417268	0.211824	1.56841
A6NC98	Coiled-coil domain-containing protein 88B	CCDC88B	16.5704	17.5793	17.9639	17.1935	17.2405	18.7768	17.4564	17.2376	18.0223	17.5418	18.6256	20.1549	0.492904	0.423093	-0.395046	0.0777928	0.573043	0.584643	0.882627	1	-0.0407782	0.538635	0.4988	0.524579	0.101297	0.0712013	2.05743
P41250	Glycine--tRNA ligase	GARS	14.3527	17.1373	16.4616	14.4961	14.5541	16.6796	14.1341	14.6674	15.7068	15.863	15.9248	16.7579	0.312703	0.287166	-1.65893	0.900895	0.924938	0.181878	0.659523	1	-0.722801	0.685013	0.650985	-0.66289	0.57668	0.301773	0.816434
Q12864	Cadherin-17	CDH17	16.6509	17.2146	17.5832	17.8746	16.7056	19.0796	17.3058	16.7253	17.4907	17.2458	18.5366	19.8652	0.985476	0.973167	0.00839615	0.150472	0.585198	0.566994	0.276637	1	0.590257	0.562968	0.520309	0.651163	0.0325341	0.038	2.50249
P02786	Transferrin receptor protein 1;Transferrin receptor protein 1. serum form	TFRC	16.277	15.5585	17.0001	17.8253	18.1775	18.0846	17.6652	16.825	13.9786	17.4951	18.5266	19.9998	0.494091	0.423126	0.779318	0.70984	0.791031	-0.7024	0.154004	1	1.46842	0.0813328	0.171429	2.16026	0.131071	0.084	2.85042
Q9H7H0	Methyltransferase-like protein 17. mitochondrial	METTL17	15.6995	18.1884	17.1975	17.8763	18.5449	19.1075	17.5825	17.2316	18.2541	17.5984	18.8188	20.5347	0.417977	0.371836	-1.06897	0.984318	0.985178	0.0158091	0.961218	1	0.0273438	0.190062	0.234792	0.971847	0.133291	0.0833939	2.11108
P31939	Bifunctional purine biosynthesis protein PURH;IMP cyclohydrolase;Phosphoribosylaminoimidazolecarboxamide formyltransferase	ATIC	17.8479	15.3551	16.1793	15.3048	17.5357	17.2801	16.1314	16.8692	15.7436	15.2754	16.935	18.1386	0.523372	0.44571	0.87747	0.86594	0.8972	-0.150709	0.39105	1	-0.822052	0.301832	0.3238	1.12318	0.207874	0.122344	1.59723
Q14966	Zinc finger protein 638	ZNF638	13.2635	18.3971	18.6133	15.3539	16.1358	16.942	15.2112	17.1677	14.854	14.9047	17.5422	17.5842	0.0913062	0.127695	-3.545	0.648893	0.760939	-1.04871	0.0558052	1	-2.65304	0.418799	0.409572	-0.943381	0.532084	0.27316	-0.519273
Q9UKW6	ETS-related transcription factor Elf-5	ELF5	14.8643	15.1449	15.8014	15.6458	16.6056	14.9812	13.7108	14.8828	14.7367	14.7756	17.7078	16.6683	0.344382	0.319245	-0.726272	0.687324	0.778672	0.255219	0.707071	1	0.196875	0.06332	0.167059	2.14286	0.442413	0.219936	0.810912
Q9UM00	Transmembrane and coiled-coil domain-containing protein 1	TMCO1	12.2911	17.2448	15.6826	17.2933	16.468	20.2732	16.4797	13.5476	17.0517	16.244	14.7253	19.7849	0.752113	0.628424	-1.01083	0.671085	0.772746	0.970968	0.549205	1	1.37241	0.930814	0.930665	0.200438	0.130921	0.0841223	4.63285
Q9UBG3	Cornulin	CRNN	14.6089	14.1934	16.5114	15.742	16.6418	18.4024	15.8074	14.9116	15.8413	15.782	16.0874	17.7483	0.447032	0.395178	0.65566	0.0805703	0.577675	1.62385	0.0781848	1	1.20951	0.0573313	0.157759	1.81211	0.0184841	0.0220969	3.52285
Q9NXR1	Nuclear distribution protein nudE homolog 1	NDE1	13.8132	17.1354	16.4345	14.1226	15.7104	16.7301	14.5894	15.6401	15.7113	14.0918	16.1786	17.8704	0.121881	0.151864	-2.1865	0.741084	0.805559	-0.314837	0.0927987	1	-2.28055	0.628535	0.582589	-0.443278	0.434179	0.219776	0.912467
Q05397	Focal adhesion kinase 1	PTK2	21.4816	20.7749	21.7946	20.9136	22.1808	15.8906	22.3403	21.2896	21.3407	21.5169	16.8044	17.4433	0.221278	0.226723	0.878677	0.259072	0.628126	0.535378	0.689758	1	0.182987	0.626097	0.578227	-1.53964	0.0333548	0.0398834	-4.36531
Q13064	Probable E3 ubiquitin-protein ligase makorin-3	MKRN3	16.7421	19.4327	20.6358	19.5432	20.1844	22.8336	18.0417	18.2584	19.7346	18.9172	19.7996	22.0468	0.238816	0.237968	-1.45368	0.212012	0.619353	1.33962	0.621636	1	0.384609	0.204673	0.247921	1.14643	0.0365512	0.0427107	3.5946
Q13257	Mitotic spindle assembly checkpoint protein MAD2A	MAD2L1	14.9901	18.2341	18.8601	18.0025	18.9196	21.3596	16.6046	16.3628	18.1813	17.7764	18.6705	21.1213	0.348427	0.320279	-1.50111	0.344365	0.638636	1.22224	0.59464	1	0.591034	0.253741	0.280303	1.49658	0.0527645	0.0475671	3.94198
Q9Y6V0	Protein piccolo	PCLO	24.7522	25.8028	25.3862	23.957	25.4052	26.3759	26.8939	25.2388	24.5678	23.5744	24.734	24.5528	0.810504	0.698054	0.30224	0.388002	0.663913	-0.543841	0.035688	1	-1.75511	0.411517	0.402236	-0.451181	0.95821	0.915994	-0.0564394
Q8IXJ6	NAD-dependent protein deacetylase sirtuin-2	SIRT2	17.4631	26.1404	20.5801	18.8227	19.2039	19.7334	12.1351	22.0499	21.9129	22.8839	22.0804	23.2846	0.109503	0.142064	-9.29604	0.316488	0.64039	-2.84863	0.377517	1	-3.24187	0.30134	0.323621	-3.45299	0.440426	0.220128	-2.58617
Q4G0N8	Sodium/hydrogen exchanger 10	SLC9C1	19.0982	18.1662	14.8762	15.1533	14.949	17.6863	15.921	15.1801	16.124	14.6413	17.4834	18.3887	0.738162	0.615596	0.836475	0.543848	0.723015	-1.17304	0.361814	1	-1.77589	0.837204	0.826488	-0.456961	0.467585	0.23189	1.36435
A6NMB1	Sialic acid-binding Ig-like lectin 16	SIGLEC16	19.676	18.9427	19.5982	19.5316	20.1789	21.2586	19.7013	18.0541	19.0965	19.1867	19.9594	21.4991	0.115731	0.149269	1.19026	0.238022	0.611716	0.848989	0.212668	1	0.860737	0.0754097	0.164243	1.57074	0.0245956	0.0283956	2.88043
Q9H0E9	Bromodomain-containing protein 8	BRD8	13.0792	19.1014	19.119	18.589	18.745	16.7774	16.6083	17.6757	14.7917	18.4491	17.1118	17.9629	0.203553	0.218077	-3.54478	0.593546	0.738086	-1.43317	0.872187	1	0.130536	0.712499	0.6845	-0.460151	0.386577	0.195855	-1.01835
O14604	Thymosin beta-4. Y-chromosomal	TMSB4Y	14.6266	15.5373	17.0902	16.0821	16.6451	16.3877	15.9206	15.2463	17.203	14.0481	16.2206	17.4622	0.874939	0.792699	-0.118212	0.00781645	0.821778	1.75479	0.780587	1	-0.32675	0.0560166	0.156996	1.04107	0.110411	0.0720868	1.53313
Q9ULJ1	Outer dense fiber protein 2-like	ODF2L	17.7482	17.7768	17.2972	17.9481	18.4632	16.962	17.8189	17.537	18.1971	17.8892	19.4055	20.2485	0.417816	0.372248	0.126582	0.864218	0.897038	0.090251	0.16814	1	0.261705	0.119442	0.203585	1.27744	0.623031	0.341944	0.948327
Q8WTR2	Dual specificity protein phosphatase 19	DUSP19	13.9265	15.9278	16.4625	16.275	15.1628	17.4294	15.0751	15.1691	15.8035	16.0102	15.8145	17.3921	0.267415	0.25786	-1.04759	0.364671	0.644083	0.584597	0.277276	1	0.59419	0.91578	0.912821	-0.0597768	0.0391646	0.043314	1.86236

## Sheet: Raw File Annotation
File	Sample Name	Phenotype
210511_sh_TN_CDK_1	EGFP_Control	Control
210511_sh_TN_CDK_2	EGFP-CDKL1WT	WT
210511_sh_TN_CDK_3	EGFP-CDKL1Lys33Arg	Lys33Arg
210511_sh_TN_CDK_4	EGFP-CDKL1Thr135Met	Thr135Met
210511_sh_TN_CDK_5	EGFP-CDKL1Cys143Arg	Cys143Arg
210511_sh_TN_CDK_6	EGFP-CDKL1Ser206Leu	Ser206Leu
210722_sh_TN_1	EGFP_Control	Control
210722_sh_TN_2	EGFP-CDKL1WT	WT
210722_sh_TN_3	EGFP-CDKL1Lys33Arg	Lys33Arg
210722_sh_TN_4	EGFP-CDKL1Thr135Met	Thr135Met
210722_sh_TN_5	EGFP-CDKL1Cys143Arg	Cys143Arg
210722_sh_TN_6	EGFP-CDKL1Ser206Leu	Ser206Leu
