# Supplementary material for: CDKL1 variants affecting ciliary formation predispose to thoracic aortic aneurysm and dissection
Source: J Clin Invest. 2025 Oct 7;135(23):e186287. doi: 10.1172/JCI186287 (PMC12646653; doi:10.1172/JCI186287)
Supplement: Supporting data values [file jci-135-186287-s234.xlsx]

## Sheet: Fig. 4B
NI	CTRL MO	Cdkl1 ATG MO	Cdkl1 splMO
22.2	11.11	50	84.62
0	21.43	63.64	73.33
11.8	18.18	66.67	88.24

## Sheet: Fig. 4C
NI	CTRL MO	Cdkl1 splMO	Cdkl1 splMO + CDKL1 wt RNA	Cdkl1 splMO + CDKL1 Cys143Arg RNA	Cdkl1 splMO + CDKL1 Ser206Leu RNA	CDKL1 wt RNA	CDKL1 Cys143Arg RNA	CDKL1 Ser206Leu RNA
11.76	14.29	77.78	50	78.26	90.91		28.57
20	4.76	87.5	45.45	86.67	87.5			10.53
19.05	8.33	92.86	60	100	80
5.9	12.5	80	68.75	80	94.12	11.76	20	33.33
6.7						28.57	28.57	27.27
17.6						27.78

## Sheet: Fig. 4D
NI	Cas9	Cdkl1 Crispr
8.7	11.76	52.63
14.3	13.33	69.23
10.7	13.64	75
15	13.33	54.55

## Sheet: Fig. 4E
Cas9	Cdkl1 Crispr	Cdkl1 Crispr + CDKL1 wt RNA	Cdkl1 Crispr + CDKL1 p.Cys143Arg RNA	Cdkl1 Crispr + CDKL1 p.Ser206Leu RNA
13.33	64.52	38.46	73.08	69.7
19.23	80	30.77	72.73	76
12.9	75	47.83	80	65.38

## Sheet: Fig. 4G
CTRL MO	Cdkl1 splMO
13.53	13.21
12.63	15.21
11.81	13.04
13.87	13.92
12.1	13.62
14.54	15.85
10.9
8.1	20.56
11.63	14.54
9.7
10.67	13.04
10.27	16.04
13.64	14.49
13.3	14.9
	14.05
	15.89
	14.38
	12.87
12.95	14.75
13.74	11.7
13.89	12.17
13.64	12.33
10.93	15.94
13.02	13.71
13.41	18.43
	14.34
	13.08
	18.97
	12.01

## Sheet: Fig. 4H
Cas9	Cdkl1 Crispr
11.76	14.11
13.36	15.53
11.79	14
14.88	15.55
	14.77
14.11	15.13
12.07	14
12.19	14.54
13.31	13.35
12.71	13.43
13.08	15.89
11.21	14.16
12.79	13.31
	13.92
	13.79
13.43	13.58
11.78	13.71
12.56	12.74
11.91	14.31
10.78	13.92
12.1	15.19
14.62	16.66
13.02	13.84
14.29	13.79
13.33
10.5
9.64	13.84
15	14.26
13.79	14.85
	14.1
13.36	12.12
14.18	13.4
14.77
10.55	14.98
13.18	14.54
10.27	17.56
11.04	16.16
10.45	20.08
13.59	13.04
	16.04

## Sheet: Fig. 5A
HA control	HA-CDKL1 WT	HA-CDKL1 Cys143Arg	HA-CDKL1 Ser206Leu	HA-IME2
0.183	0.232	0.182	0.194	0.209
0.208	0.278	0.218	0.116	0.296
0.175	0.231	0.2	0.162	0.232
0.155	0.217	0.186	0.224	0.219
0.137	0.193	0.151	0.171	0.232
0.139	0.285	0.179	0.182	0.215
0.199	0.234	0.174	0.177	0.216

## Sheet: Fig. 5B
EGFP control	EGFP-CDKL1 WT	EGFP-CDKL1 Lys33Arg	EGFP-CDKL1 Thr135Met	EGFP-CDKL1 Cys143Arg	EGFP-CDKL1 Ser206Leu
0.132	0.489	0.085	0.09	0.09	0.114
0.123	0.263	0.079	0.075	0.09	0.3
0.196	0.299	0.119	0.08	0.071	0.235
0.19	0.192	0.179	0.095	0.121	0.223

## Sheet: Fig. 6D
Co-IPed Protein	EGFP control	EGFP-CDKL1 WT	EGFP-CDKL1 Lys33Arg	EGFP-CDKL1 Thr135Met	EGFP-CDKL1 Cys143Arg	EGFP-CDKL1 Ser206Leu
IFT52	0.00030164	1.06397	0.598078	1.41644	0.364073	0.0889388
	0.00092016	0.86234	0.0557138	0.719642	0.00966014	0.0012875
	0.00051779	1.07369	0.764613	1.53007	0.700606	0.181813
IFT172	0.00016777	1.29293	0.664309	1.22159	0.25199	0.051824
	0.00017039	0.673536	0.483586	1.00677	0.177935	0.00106054
	0.00027994	1.03354	0.310923	0.85388	0.244586	0.0341895
CFAP20	2.6385e-05	0.555328	0.370116	0.649523	0.394053	0.000181
	0.00255659	1.10187	0.74231	0.903124	1.26015	0.00476006
	0.00274412	1.3428	0.899826	1.06859	1.86442	0.0101531
TUBA1A	0.00019732	0.0004715	0.0572091	0.0011947	0.0662832	1.55041
	5.6713e-05	0.00011494	0.0176967	0.00011935	0.00023407	0.365443
	0.00011461	0.116097	0.489104	0.0478285	0.0923173	1.08414

## Sheet: Fig. 7A
EGFP control	EGFP-CDKL1 WT	EGFP-CDKL1 Cys143Arg	EGFP-CDKL1 Ser206Leu
84.68	50.46	77.31	72.37
89.55	71.19	69.59	67.74
82.64	70.14	65.57	77.44
80.37	66.67	84.21	71.68
80	66.89	62.67	58.27

[truncated: 17 more sheets: Fig. 7B, Fig. 7C, Fig. 8A, Fig. 8B, Fig. 8C, Fig. S8B, Fig. S12A, Fig. S12B, Fig. S12C, Fig. S13A, Fig. S13B, Fig. S13C, Fig. S13D, Fig. S14A, Fig. S14B, Fig. S14C, Fig. S14D]
